# Supplementary material for: What is normal? Next generation sequencing-driven analysis of the human circulating miRNAOme
Source: BMC Mol Biol. 2016 Feb 9;17:4. doi: 10.1186/s12867-016-0057-9 (PMC4748454; doi:10.1186/s12867-016-0057-9)
Supplement: Supplementary file 1 — 10.1186/s12867-016-0057-9 Sheet 1: Comprehensive list of raw and normalised expression values for all plasma miRNAs detected. Raw Sequencing Data—The raw sequencing data (in fastq format) supporting the results of this article is available in the Short Read Archive (SRA) repository, [SRP064104 http://www.ncbi.nlm.nih.gov/sra]. Sheet 2: Experiment IDs, PubMed IDs and metadata relating to the publically accessible datasets accessed for result validation. [file 12867_2016_57_MOESM1_ESM.xlsx]

## Sheet: Sequencing Data
	Raw Read Counts																			Normalised Read Counts
Sample	FA01	FA02	FA03	FA04	FA05	FA06	FA07	FA08	FA09	MA01	MA02	MA03	MA04	MA05	MA06	MA07	MA08	MA09		FA01	FA02	FA03	FA04	FA05	FA06	FA07	FA08	FA09	MA01	MA02	MA03	MA04	MA05	MA06	MA07	MA08	MA09
hsa-miR-486-5p	9190	619547	62787	1998345	71583	4016055	1897366	56892	1655049	5145043	2079902	4487079	4739614	527308	5244925	1337323	5484707	7997949	hsa-miR-486-5p	5.85093	36.4068	16.2694	44.9226	63.7938	76.4872	48.9088	13.4421	65.7862	67.5384	69.7269	70.0804	76.9485	72.9167	68.3112	71.2321	76.5797	79.3167			18	9190	7997949	2.63504e+06	2.41193e+06	91.5332		18	5.85093	79.3167
hsa-miR-25-3p	85	7356	1338	17240	364	27330	14688	910	8994	9774	7372	12084	10137	1874	7258	7428	6747	15465	hsa-miR-25-3p	0.0541163	0.432264	0.346704	0.387553	0.324392	0.52051	0.378616	0.21501	0.357501	0.128302	0.24714	0.188731	0.164576	0.259139	0.09453	0.39565	0.0942043	0.153368			18	85	27330	8691.33	6998.53	80.5231		18	0.0541163	0.52051
hsa-miR-10b-5p	4927	434165	51127	1096883	3107	313989	876367	25952	251620	1835233	421134	1363380	996526	94367	1995032	170472	1356353	1235491	hsa-miR-10b-5p	3.13684	25.5131	13.2481	24.6578	2.76892	5.98003	22.5903	6.1318	10.0016	24.0909	14.1181	21.2936	16.1788	13.0492	25.9838	9.08014	18.9379	12.2525			18	3107	1995032	695896	659303	94.7416		18	2.76892	25.9838
hsa-miR-99b-5p	1	1059	103	2568	1	1138	2036	272	887	3192	503	2629	1392	153	2892	257	2572	4946	hsa-miR-99b-5p	0.000636663	0.0622306	0.0266895	0.0577284	0.000891186	0.0216736	0.0524824	0.0642667	0.0352572	0.041901	0.0168626	0.0410604	0.0225994	0.021157	0.0376661	0.013689	0.0359113	0.0490501			18	1	4946	1477.83	1404.58	95.0432		18	0.000636663	0.0642667
hsa-let-7f-5p	580	14735	4574	66804	1335	36304	80957	6716	34016	51657	6736	52355	38341	2495	28663	8305	12863	94452	hsa-let-7f-5p	0.369264	0.86588	1.18522	1.50175	1.18973	0.691423	2.08685	1.58682	1.3521	0.678096	0.225818	0.817694	0.622473	0.345011	0.373314	0.442363	0.179598	0.936692			18	580	94452	30104.9	29075.9	96.5821		18	0.179598	2.08685
hsa-miR-10a-5p	644	56338	6058	149859	452	38981	107460	2354	34868	112840	24007	93721	67834	5506	114388	22013	86156	143656	hsa-miR-10a-5p	0.410011	3.31062	1.56976	3.36881	0.402816	0.742407	2.77002	0.556191	1.38596	1.48124	0.804814	1.46376	1.1013	0.761375	1.48982	1.17252	1.20294	1.42465			18	452	149859	59285.3	51475.7	86.8272		18	0.402816	3.36881
hsa-miR-423-3p	67	1452	538	3780	124	3624	2474	554	1737	1692	486	1322	964	608	1402	1418	1044	2807	hsa-miR-423-3p	0.0426564	0.0853246	0.139407	0.084974	0.110507	0.0690204	0.0637728	0.130896	0.0690437	0.0222107	0.0162927	0.0206473	0.0156507	0.0840749	0.01826	0.0755293	0.0145768	0.0278374			18	67	3780	1449.61	1099.48	75.8467		18	0.0145768	0.139407
hsa-miR-101-3p	1	1778	298	4612	69	1222	3030	340	1527	3123	210	3759	1911	156	1668	541	449	3389	hsa-miR-101-3p	0.000636663	0.104482	0.0772181	0.103677	0.0614918	0.0232734	0.078105	0.0803334	0.0606964	0.0409953	0.00704006	0.0587091	0.0310254	0.0215718	0.0217245	0.0288162	0.00626912	0.0336091			18	1	4612	1560.17	1459.21	93.5293		18	0.000636663	0.104482
hsa-miR-532-5p	0	491	28	981	34	655	878	96	436	513	214	789	476	0	232	317	230	472	hsa-miR-532-5p	0	0.0288529	0.00725539	0.0220528	0.0303003	0.0124747	0.0226324	0.0226824	0.0173305	0.00673409	0.00717416	0.0123228	0.00772795	0	0.00302163	0.0168849	0.00321135	0.00468088			16	0	981	380.111	306.012	80.5061		16	0	0.0303003
hsa-miR-103a-3p	78	834	133	2187	79	1517	1925	525	1180	810	1	1063	837	250	559	1069	566	3114	hsa-miR-103a-3p	0.0496597	0.0490088	0.0344631	0.0491635	0.0704037	0.0288918	0.0496212	0.124044	0.0469036	0.0106328	3.35241e-05	0.0166022	0.0135888	0.0345703	0.00728056	0.05694	0.00790272	0.0308819			18	1	3114	929.278	828.222	89.1254		18	3.35241e-05	0.124044
hsa-miR-191-5p	154	11536	7183	21778	428	46495	18780	1180	18493	11601	13038	17798	21746	4463	9672	19658	12295	81007	hsa-miR-191-5p	0.0980461	0.677896	1.86127	0.489567	0.381428	0.885514	0.484096	0.278804	0.735075	0.152285	0.437087	0.277974	0.35305	0.617148	0.125971	1.04708	0.171668	0.803357			18	154	81007	17628.1	19144.9	108.605		18	0.0980461	1.86127
hsa-miR-423-5p	4164	88979	18026	168062	2269	112281	137978	24869	96604	56341	45551	29810	27459	14595	43638	23299	18052	45164	hsa-miR-423-5p	2.65106	5.22872	4.67092	3.77802	2.0221	2.13843	3.55669	5.87592	3.83989	0.739582	1.52706	0.46558	0.445802	2.01821	0.568352	1.24101	0.252049	0.447897			18	2269	168062	53174.5	47975.1	90.222		18	0.252049	5.87592
hsa-miR-182-5p	28	2479	809	20556	113	3516	22884	480	12186	20965	3154	13109	5982	1306	6898	3805	5639	19538	hsa-miR-182-5p	0.0178266	0.145675	0.209629	0.462097	0.100704	0.0669635	0.589886	0.113412	0.484379	0.275205	0.105735	0.20474	0.0971189	0.180595	0.0898413	0.202672	0.078734	0.193761			18	28	22884	7969.28	8063.6	101.184		18	0.0178266	0.589886
hsa-miR-221-3p	17	1674	417	2436	70	2249	1736	133	1409	1293	207	1349	939	0	976	1174	985	4261	hsa-miR-221-3p	0.0108233	0.0983701	0.108053	0.054761	0.062383	0.042833	0.0447493	0.0314245	0.0560061	0.0169731	0.00693949	0.021069	0.0152448	0	0.0127117	0.0625328	0.013753	0.0422569			17	0	4261	1184.72	1073.73	90.6316		17	0	0.108053
hsa-miR-30e-3p	0	200	117	522	0	612	423	92	254	1122	111	859	897	0	540	0	1592	2810	hsa-miR-30e-3p	0	0.0117527	0.0303172	0.0117345	0	0.0116558	0.0109038	0.0217373	0.0100962	0.0147284	0.00372118	0.0134161	0.014563	0	0.0070331	0	0.0222281	0.0278671			14	0	2810	563.944	717.999	127.317		14	0	0.0303172
hsa-miR-30a-5p	119	5465	887	9432	339	6248	5863	1553	2539	4373	2947	4573	3293	275	3755	2450	1758	2288	hsa-miR-30a-5p	0.0757629	0.321143	0.22984	0.21203	0.302112	0.118995	0.151132	0.366935	0.100922	0.0574039	0.0987956	0.0714223	0.0534625	0.0380273	0.0489061	0.130499	0.0245459	0.0226904			18	119	9432	3230.94	2451.66	75.8807		18	0.0226904	0.366935
hsa-let-7a-5p	367	8940	1514	42071	1147	18777	51911	6330	16483	31707	3971	22132	13368	1669	20645	6241	4400	30487	hsa-let-7a-5p	0.233655	0.525346	0.392309	0.945752	1.02219	0.357615	1.33812	1.49562	0.65518	0.416214	0.133124	0.345663	0.217032	0.230791	0.268886	0.332425	0.0614346	0.302343			18	367	51911	15675.6	15138.8	96.5757		18	0.0614346	1.49562
hsa-miR-151a-5p	29	518	226	1145	0	1632	1115	194	895	505	1769	567	571	0	261	160	461	3218	hsa-miR-151a-5p	0.0184632	0.0304395	0.0585614	0.0257395	0	0.031082	0.0287416	0.0458373	0.0355752	0.00662908	0.0593042	0.00885556	0.00927029	0	0.00339933	0.00852235	0.00643667	0.0319133			16	0	3218	737	815.05	110.59		16	0	0.0593042
hsa-miR-342-3p	0	306	64	1050	0	365	987	6	469	1104	1	833	364	167	459	0	630	783	hsa-miR-342-3p	0	0.0179816	0.0165837	0.0236039	0	0.00695156	0.0254421	0.00141765	0.0186422	0.0144921	3.35241e-05	0.01301	0.00590961	0.0230929	0.00597813	0	0.00879632	0.00776511			15	0	1104	421.556	392.774	93.1726		15	0	0.0254421
hsa-miR-21-5p	56	8530	2863	13964	385	9426	9046	610	8141	6346	2461	9707	9260	492	4771	2743	3429	27626	hsa-miR-21-5p	0.0356531	0.501253	0.741864	0.313909	0.343107	0.179522	0.233181	0.144128	0.323595	0.0833032	0.0825029	0.151606	0.150338	0.0680343	0.0621387	0.146105	0.0478771	0.273971			18	56	27626	6658.67	6629.4	99.5605		18	0.0356531	0.741864
hsa-miR-150-5p	4	5819	600	23206	92	6473	19515	279	16131	38501	2108	24909	12351	554	9468	5224	1310	14790	hsa-miR-150-5p	0.00254665	0.341945	0.155473	0.521668	0.0819891	0.123281	0.503042	0.0659207	0.641188	0.505398	0.0706688	0.389035	0.200521	0.0766077	0.123314	0.278255	0.0182908	0.146674			18	4	38501	10074.1	10918.1	108.377		18	0.00254665	0.641188
hsa-miR-26b-5p	46	878	130	2694	0	1021	1832	233	942	655	0	582	426	144	361	474	397	863	hsa-miR-26b-5p	0.0292865	0.0515944	0.0336857	0.0605608	0	0.0194453	0.0472239	0.055052	0.0374434	0.00859811	0	0.00908983	0.00691619	0.0199125	0.00470176	0.0252475	0.00554307	0.00855848			16	0	2694	648.778	687.654	105.992		16	0	0.0605608
hsa-miR-30a-3p	1	222	7	503	0	343	464	115	150	913	683	540	268	0	808	234	214	494	hsa-miR-30a-3p	0.000636663	0.0130455	0.00181385	0.0113074	0	0.00653256	0.0119606	0.0271716	0.00596232	0.0119848	0.022897	0.00843386	0.00435103	0	0.0105236	0.0124639	0.00298796	0.00489906			16	0	913	331.056	282.758	85.4111		16	0	0.0271716
hsa-miR-22-3p	2707	64600	19544	93971	2057	93763	87125	12706	50586	46114	17755	22613	15788	4160	21414	24992	13802	28401	hsa-miR-22-3p	1.72345	3.79612	5.06426	2.11246	1.83317	1.78575	2.24584	3.00211	2.01073	0.605333	0.595221	0.353176	0.256321	0.575249	0.278901	1.33119	0.192709	0.281656			18	2057	93971	34561	30964.4	89.5934		18	0.192709	5.06426
hsa-miR-23a-3p	0	659	81	1491	19	538	852	65	418	614	0	515	335	0	549	254	0	1039	hsa-miR-23a-3p	0	0.0387252	0.0209888	0.0335175	0.0169325	0.0102464	0.0219622	0.0153579	0.016615	0.00805991	0	0.00804341	0.00543879	0	0.00715032	0.0135292	0	0.0103039			14	0	1491	412.722	419.548	101.654		14	0	0.0387252
hsa-miR-28-3p	406	5685	4811	19176	357	19599	14601	2109	9070	7087	7152	6815	6288	1205	4200	4819	4861	21007	hsa-miR-28-3p	0.258485	0.334071	1.24663	0.431074	0.318153	0.37327	0.376373	0.498304	0.360522	0.0930302	0.239764	0.106438	0.102087	0.166629	0.0547019	0.256683	0.0678712	0.208329			18	357	21007	7736	6529.91	84.4093		18	0.0547019	1.24663
hsa-let-7i-5p	162	3331	1211	8214	564	14101	7791	2758	5001	5314	1258	9100	7121	360	3929	1769	955	16648	hsa-let-7i-5p	0.103139	0.195741	0.313796	0.18465	0.502629	0.268559	0.20083	0.651646	0.198784	0.0697563	0.0421733	0.142126	0.115611	0.0497812	0.0511723	0.0942253	0.0133341	0.1651			18	162	16648	4977.06	4769.73	95.8343		18	0.0133341	0.651646
hsa-miR-106b-3p	1	282	105	437	16	1283	526	61	310	266	0	312	217	0	158	302	0	694	hsa-miR-106b-3p	0.000636663	0.0165713	0.0272077	0.00982371	0.014259	0.0244352	0.0135588	0.0144128	0.0123221	0.00349175	0	0.0048729	0.00352303	0	0.00205783	0.0160859	0	0.00688249			15	0	1283	276.111	320.393	116.038		15	0	0.0272077
hsa-miR-181a-3p	0	206	109	419	38	370	380	86	206	362	252	297	202	126	275	103	107	473	hsa-miR-181a-3p	0	0.0121053	0.0282442	0.00941908	0.0338651	0.00704678	0.00979534	0.0203196	0.00818826	0.00475193	0.00844808	0.00463863	0.00327951	0.0174234	0.00358167	0.00548626	0.00149398	0.0046908			17	0	473	222.833	139.224	62.4792		17	0	0.0338651
hsa-miR-19a-3p	0	100	30	173	0	100	133	0	70	229	209	282	148	0	189	0	58	230	hsa-miR-19a-3p	0	0.00587635	0.00777363	0.00388902	0	0.00190454	0.00342837	0	0.00278242	0.00300606	0.00700654	0.00440435	0.00240281	0	0.00246158	0	0.000809819	0.00228094			13	0	282	108.389	94.3979	87.0918		13	0	0.00777363
hsa-miR-30e-5p	15	1345	400	2011	116	1613	1744	275	1238	490	3	902	642	231	442	678	297	1327	hsa-miR-30e-5p	0.00954994	0.0790369	0.103648	0.0452071	0.103378	0.0307202	0.0449555	0.0649756	0.049209	0.00643217	0.000100572	0.0140877	0.010423	0.0319429	0.00575672	0.0361135	0.00414683	0.01316			18	3	2011	764.944	631.026	82.4931		18	0.000100572	0.103648
hsa-miR-16-5p	1	2644	372	9964	33	6397	7990	229	3520	1595	4	2802	1582	633	1370	2732	952	1805	hsa-miR-16-5p	0.000636663	0.155371	0.096393	0.22399	0.0294091	0.121833	0.20596	0.0541069	0.139916	0.0209374	0.000134096	0.0437624	0.0256841	0.0875319	0.0178432	0.145519	0.0132922	0.0179004			18	1	9964	2479.17	2867.54	115.665		18	0.000134096	0.22399
hsa-miR-340-5p	24	448	180	681	0	658	961	204	326	359	194	798	617	1	250	146	211	2028	hsa-miR-340-5p	0.0152799	0.0263261	0.0466418	0.0153088	0	0.0125318	0.0247719	0.0482001	0.0129581	0.00471255	0.00650368	0.0124634	0.0100171	0.000138281	0.00325606	0.00777665	0.00294607	0.0201119			17	0	2028	449.222	484.74	107.907		17	0	0.0482001
hsa-miR-126-3p	0	690	125	1606	28	527	1239	74	434	315	0	176	224	274	167	318	112	282	hsa-miR-126-3p	0	0.0405468	0.0323901	0.0361027	0.0249532	0.0100369	0.031938	0.0174843	0.017251	0.00413497	0	0.00274881	0.00363668	0.037889	0.00217505	0.0169382	0.00156379	0.00279663			16	0	1606	366.167	429.881	117.4		16	0	0.0405468
hsa-miR-92a-3p	1058	99971	17471	291824	1961	145220	185072	5378	96725	40073	14014	39282	32704	7036	37180	58955	29363	47241	hsa-miR-92a-3p	0.673589	5.87465	4.5271	6.56017	1.74762	2.76577	4.77064	1.27069	3.8447	0.526034	0.469807	0.613517	0.530955	0.972945	0.484242	3.14022	0.409978	0.468495			18	1058	291824	63918.2	76338	119.431		18	0.409978	6.56017
hsa-miR-126-5p	258	12093	2924	29287	188	14748	27660	1239	8690	4525	3136	5116	3582	846	4551	3952	4333	5160	hsa-miR-126-5p	0.164259	0.710627	0.75767	0.658369	0.167543	0.280881	0.712998	0.292744	0.345417	0.0593992	0.105132	0.079903	0.0581544	0.116986	0.0592734	0.210502	0.0604991	0.0511724			18	188	29287	7349.33	8581.04	116.759		18	0.0511724	0.75767
hsa-miR-30d-5p	97	4317	1559	6341	189	7071	4991	549	3726	2529	685	2791	2018	147	1356	1442	1567	5202	hsa-miR-30d-5p	0.0617563	0.253682	0.40397	0.142545	0.168434	0.13467	0.128654	0.129715	0.148104	0.0331979	0.022964	0.0435906	0.0327626	0.0203273	0.0176609	0.0768077	0.0218791	0.0515889			18	97	7071	2587.61	2197.24	84.9139		18	0.0176609	0.40397
hsa-miR-148b-3p	1	364	75	788	0	593	369	15	567	94	266	224	254	0	105	150	122	1023	hsa-miR-148b-3p	0.000636663	0.0213899	0.0194341	0.0177142	0	0.0112939	0.00951179	0.00354412	0.0225376	0.00123393	0.00891742	0.00349849	0.00412374	0	0.00136755	0.0079897	0.00170341	0.0101452			16	0	1023	278.333	293.394	105.411		16	0	0.0225376
hsa-miR-130b-3p	39	428	6	653	0	356	582	53	577	363	255	329	270	274	321	0	427	407	hsa-miR-130b-3p	0.0248299	0.0251508	0.00155473	0.0146794	0	0.00678015	0.0150023	0.0125226	0.0229351	0.00476506	0.00854865	0.00513841	0.0043835	0.037889	0.00418079	0	0.00596195	0.00403627			16	0	653	296.667	207.531	69.9544		16	0	0.037889
hsa-miR-451a	10	2164	187	5863	86	1881	2384	128	1895	1014	715	763	2750	3	881	540	496	559	hsa-miR-451a	0.00636663	0.127164	0.0484556	0.1318	0.076642	0.0358243	0.0614529	0.0302432	0.075324	0.0133107	0.0239697	0.0119167	0.0446468	0.000414843	0.0114744	0.0287629	0.00692535	0.00554367			18	3	5863	1239.94	1446.4	116.65		18	0.000414843	0.1318
hsa-miR-130a-3p	0	1743	317	2308	0	1115	2548	191	1409	1659	0	1070	983	1	1120	942	748	1407	hsa-miR-130a-3p	0	0.102425	0.0821414	0.0518836	0	0.0212356	0.0656804	0.0451285	0.0560061	0.0217775	0	0.0167115	0.0159592	0.000138281	0.0145872	0.0501753	0.0104439	0.0139534			15	0	2548	975.611	790.918	81.069		15	0	0.102425
hsa-miR-484	0	509	9	854	0	989	674	28	554	516	2	326	377	0	306	282	213	951	hsa-miR-484	0	0.0299106	0.00233209	0.0191978	0	0.0188359	0.0173738	0.00661569	0.0220208	0.00677347	6.70482e-05	0.00509155	0.00612066	0	0.00398542	0.0150206	0.00297399	0.00943119			15	0	989	366.111	338.986	92.5911		15	0	0.0299106
hsa-miR-92b-3p	134	7919	563	15721	89	4318	9530	1200	2921	2420	563	4039	2259	1014	4662	1053	2649	2357	hsa-miR-92b-3p	0.0853128	0.465348	0.145885	0.353406	0.0793156	0.0822379	0.245657	0.28353	0.116106	0.0317671	0.0188741	0.0630822	0.0366753	0.140217	0.0607191	0.0560877	0.0369864	0.0233747			18	89	15721	3522.83	3987.4	113.187		18	0.0188741	0.465348
hsa-miR-744-5p	19	768	326	982	54	2087	676	298	574	144	483	362	326	185	129	343	0	553	hsa-miR-744-5p	0.0120966	0.0451304	0.0844735	0.0220753	0.0481241	0.0397477	0.0174254	0.0704099	0.0228158	0.00189027	0.0161921	0.00565381	0.00529267	0.025582	0.00168013	0.0182698	0	0.00548417			17	0	2087	461.611	486.565	105.406		17	0	0.0844735
hsa-miR-100-5p	0	1084	26	588	36	271	880	271	548	1490	260	812	363	160	810	113	854	668	hsa-miR-100-5p	0	0.0636997	0.00673715	0.0132182	0.0320827	0.00516129	0.022684	0.0640305	0.0217824	0.0195591	0.00871627	0.012682	0.00589337	0.022125	0.0105496	0.00601891	0.0119239	0.00662464			17	0	1490	513	417.002	81.2869		17	0	0.0640305
hsa-let-7d-3p	24	875	156	1024	0	1018	980	47	437	399	258	293	408	0	361	143	248	774	hsa-let-7d-3p	0.0152799	0.0514181	0.0404229	0.0230194	0	0.0193882	0.0252617	0.0111049	0.0173702	0.00523763	0.00864922	0.00457615	0.00662395	0	0.00470176	0.00761685	0.00346268	0.00767586			16	0	1024	413.611	362.922	87.7447		16	0	0.0514181
hsa-let-7e-5p	0	975	181	3191	147	1351	4091	697	1061	1760	118	916	595	787	1081	853	223	1438	hsa-let-7e-5p	0	0.0572944	0.0469009	0.0717333	0.131004	0.0257303	0.105455	0.164684	0.0421735	0.0231033	0.00395585	0.0143063	0.00965993	0.108827	0.0140792	0.0454348	0.00311362	0.0142608			17	0	4091	1081.39	1064.09	98.4005		17	0	0.164684
hsa-let-7g-5p	13	639	159	2112	70	1580	2684	612	1135	1530	0	991	821	2	553	832	161	2450	hsa-let-7g-5p	0.00827662	0.0375499	0.0412002	0.0474775	0.062383	0.0300917	0.0691861	0.1446	0.0451149	0.0200841	0	0.0154777	0.0133291	0.000276562	0.00720241	0.0443162	0.00224795	0.024297			17	0	2684	908	855.617	94.2309		17	0	0.1446
hsa-miR-223-3p	11	307	108	626	1	408	496	0	404	407	0	332	251	0	58	162	0	770	hsa-miR-223-3p	0.00700329	0.0180404	0.0279851	0.0140724	0.000891186	0.00777051	0.0127855	0	0.0160585	0.00534264	0	0.00518526	0.00407503	0	0.000755407	0.00862888	0	0.00763619			14	0	770	241.167	241.086	99.9667		14	0	0.0279851
hsa-miR-501-3p	0	70	0	57	0	86	70	12	31	190	1	25	64	0	91	0	97	93	hsa-miR-501-3p	0	0.00411345	0	0.00128135	0	0.0016379	0.00180441	0.0028353	0.00123221	0.00249411	3.35241e-05	0.000390457	0.00103905	0	0.00118521	0	0.00135435	0.000922293			13	0	190	49.2778	51.4505	104.409		13	0	0.00411345
hsa-miR-425-5p	28	604	105	1858	0	834	943	53	494	304	124	257	303	2	337	11	225	365	hsa-miR-425-5p	0.0178266	0.0354932	0.0272077	0.0417676	0	0.0158838	0.0243079	0.0125226	0.0196359	0.00399057	0.00415699	0.00401389	0.00491926	0.000276562	0.00438917	0.000585912	0.00314154	0.00361975			17	0	1858	380.389	461.399	121.297		17	0	0.0417676
hsa-miR-4446-3p	0	154	8	266	0	616	312	18	215	53	0	429	266	0	179	381	87	1419	hsa-miR-4446-3p	0	0.00904958	0.00207297	0.00597965	0	0.0117319	0.00804249	0.00425295	0.008546	0.000695725	0	0.00670024	0.00431856	0	0.00233134	0.0202939	0.00121473	0.0140724			14	0	1419	244.611	342.723	140.109		14	0	0.0202939
hsa-miR-26a-5p	329	5454	1313	13091	603	6386	11359	3720	6409	2986	733	3755	2893	425	1918	3480	1181	10515	hsa-miR-26a-5p	0.209462	0.320496	0.340226	0.294284	0.537385	0.121624	0.292803	0.878942	0.25475	0.0391969	0.0245732	0.0586466	0.0469684	0.0587694	0.0249805	0.185361	0.0164896	0.104279			18	329	13091	4252.78	3928.33	92.3709		18	0.0164896	0.878942
hsa-miR-140-3p	1	1547	480	3082	1	3924	2478	46	1191	1281	422	1670	655	1	940	580	636	1709	hsa-miR-140-3p	0.000636663	0.0909072	0.124378	0.069283	0.000891186	0.074734	0.063876	0.0108686	0.0473408	0.0168155	0.0141472	0.0260825	0.010634	0.000138281	0.0122428	0.0308935	0.00888009	0.0169484			18	1	3924	1146.89	1111.09	96.8789		18	0.000138281	0.124378
hsa-miR-3615	165	877	111	2620	24	777	1639	234	557	989	1	379	350	0	428	825	212	455	hsa-miR-3615	0.105049	0.0515356	0.0287624	0.0588973	0.0213885	0.0147982	0.0422489	0.0552883	0.0221401	0.0129825	3.35241e-05	0.00591932	0.00568231	0	0.00557438	0.0439434	0.00296003	0.00451229			17	0	2620	591.278	659.58	111.552		17	0	0.105049
hsa-miR-1260b	0	168	58	252	0	551	128	42	211	69	213	117	246	226	185	287	0	659	hsa-miR-1260b	0	0.00987227	0.015029	0.00566493	0	0.010494	0.00329948	0.00992354	0.008387	0.000905755	0.00714064	0.00182734	0.00399386	0.0312515	0.00240949	0.015287	0	0.00653539			15	0	659	189.556	178.372	94.1004		15	0	0.0312515
hsa-miR-98-5p	0	143	92	489	43	476	279	138	261	262	0	499	508	307	270	1	64	1668	hsa-miR-98-5p	0	0.00840318	0.0238391	0.0109927	0.038321	0.00906559	0.00719184	0.0326059	0.0103744	0.00343924	0	0.00779351	0.00824747	0.0424523	0.00351655	5.32647e-05	0.000893594	0.0165418			16	0	1668	305.556	384.255	125.756		16	0	0.0424523
hsa-miR-19b-3p	0	294	234	840	42	373	611	0	282	895	551	657	724	0	522	218	0	745	hsa-miR-19b-3p	0	0.0172765	0.0606343	0.0188831	0.0374298	0.00710392	0.0157499	0	0.0112092	0.0117486	0.0184718	0.0102612	0.0117543	0	0.00679866	0.0116117	0	0.00738826			14	0	895	388.222	312.779	80.5669		14	0	0.0606343
hsa-miR-375	1119	21701	1306	21688	58	7416	4879	2286	1909	5678	10923	15926	6857	3849	4162	2139	3247	1905	hsa-miR-375	0.712426	1.27523	0.338412	0.487544	0.0516888	0.14124	0.125767	0.540124	0.0758805	0.0745345	0.366184	0.248736	0.111325	0.532244	0.054207	0.113933	0.0453359	0.0188921			18	58	21701	6502.67	6747.13	103.759		18	0.0188921	1.27523
hsa-miR-26b-3p	0	20	0	24	0	27	34	0	20	17	0	65	32	0	25	0	0	70	hsa-miR-26b-3p	0	0.00117527	0	0.000539517	0	0.000514225	0.000876426	0	0.000794976	0.000223157	0	0.00101519	0.000519526	0	0.000325606	0	0	0.000694199			10	0	70	18.5556	21.8638	117.829		10	0	0.00117527
hsa-miR-30c-5p	1	278	24	881	0	587	750	0	287	284	0	199	118	0	179	346	196	240	hsa-miR-30c-5p	0.000636663	0.0163363	0.00621891	0.0198048	0	0.0111796	0.0193329	0	0.0114079	0.00372804	0	0.00310803	0.00191575	0	0.00233134	0.0184296	0.00273663	0.00238011			14	0	881	242.778	261.722	107.803		14	0	0.0198048
hsa-miR-27b-3p	142	20630	1786	24985	119	7428	17847	2774	6614	8492	1869	6841	3360	1140	3985	6281	2377	6139	hsa-miR-27b-3p	0.0904061	1.21229	0.46279	0.56166	0.106051	0.141469	0.460046	0.655426	0.262899	0.111474	0.0626566	0.106845	0.0545502	0.15764	0.0519017	0.334556	0.0331886	0.0608812			18	119	24985	6822.72	7170.1	105.091		18	0.0331886	1.21229
hsa-miR-197-3p	0	291	24	659	0	145	292	38	190	175	0	225	140	0	132	51	126	166	hsa-miR-197-3p	0	0.0171002	0.00621891	0.0148142	0	0.00276158	0.00752695	0.00897844	0.00755228	0.00229721	0	0.00351411	0.00227293	0	0.0017192	0.0027165	0.00175926	0.00164624			14	0	659	147.444	160.213	108.66		14	0	0.0171002
hsa-miR-143-3p	242	8789	7667	16476	339	6079	7482	3314	4371	20108	35506	19914	16830	3717	10151	1672	12652	8239	hsa-miR-143-3p	0.154072	0.516473	1.98668	0.370379	0.302112	0.115777	0.192865	0.783015	0.173742	0.263955	1.19031	0.311022	0.273238	0.513991	0.132209	0.0890586	0.176652	0.0817072			18	242	35506	10197.1	8916.14	87.4379		18	0.0817072	1.98668
hsa-miR-671-3p	15	114	54	267	0	390	297	93	165	35	0	51	37	0	12	266	0	347	hsa-miR-671-3p	0.00954994	0.00669904	0.0139925	0.00600213	0	0.00742769	0.00765583	0.0219736	0.00655855	0.000459441	0	0.000796531	0.000600702	0	0.000156291	0.0141684	0	0.00344124			14	0	390	119.056	133.94	112.502		14	0	0.0219736
hsa-miR-589-5p	0	53	3	206	0	244	245	0	126	140	0	67	36	0	55	0	98	263	hsa-miR-589-5p	0	0.00311447	0.000777363	0.00463086	0	0.00464707	0.00631542	0	0.00500835	0.00183776	0	0.00104642	0.000584467	0	0.000716334	0	0.00136832	0.0026082			12	0	263	85.3333	96.0398	112.547		12	0	0.00631542
hsa-miR-148a-5p	0	100	43	109	0	256	103	54	105	156	242	109	88	0	28	0	0	275	hsa-miR-148a-5p	0	0.00587635	0.0111422	0.00245031	0	0.00487561	0.00265505	0.0127588	0.00417363	0.00204779	0.00811284	0.00170239	0.0014287	0	0.000364679	0	0	0.00272721			13	0	275	92.6667	90.1574	97.2921		13	0	0.0127588
hsa-miR-486-3p	44	1278	27	2021	1	2835	3863	210	945	872	0	624	232	1	344	144	368	1243	hsa-miR-486-3p	0.0280132	0.0750998	0.00699627	0.0454319	0.000891186	0.0539936	0.0995774	0.0496177	0.0375626	0.0114466	0	0.0097458	0.00376656	0.000138281	0.00448034	0.00767012	0.00513817	0.012327			17	0	3863	836.222	1086.11	129.883		17	0	0.0995774
hsa-miR-15b-5p	0	39	0	94	0	118	98	0	66	0	0	70	30	0	24	0	216	87	hsa-miR-15b-5p	0	0.00229178	0	0.00211311	0	0.00224735	0.00252617	0	0.00262342	0	0	0.00109328	0.000487056	0	0.000312582	0	0.00301588	0.00086279			10	0	216	46.7778	59.1385	126.424		10	0	0.00301588
hsa-miR-328	28	258	118	425	91	1656	274	327	234	112	227	88	202	333	102	562	256	464	hsa-miR-328	0.0178266	0.015161	0.0305763	0.00955395	0.0810979	0.0315391	0.00706296	0.0772619	0.00930122	0.00147021	0.00760997	0.00137441	0.00327951	0.0460476	0.00132847	0.0299348	0.00357438	0.00460155			18	28	1656	319.833	362.879	113.459		18	0.00132847	0.0810979
hsa-miR-454-5p	0	15	0	49	0	26	36	0	31	38	0	50	13	0	0	0	0	68	hsa-miR-454-5p	0	0.000881453	0	0.00110151	0	0.000495179	0.00092798	0	0.00123221	0.000498822	0	0.000780913	0.000211057	0	0	0	0	0.000674365			9	0	68	18.1111	22.2179	122.675		9	0	0.00123221
hsa-miR-1304-3p	0	163	45	245	0	727	154	0	80	2304	0	264	185	0	696	1	1482	1075	hsa-miR-1304-3p	0	0.00957845	0.0116604	0.00550757	0	0.013846	0.00396969	0	0.00317991	0.0302443	0	0.00412322	0.00300351	0	0.00906488	5.32647e-05	0.0206923	0.0106609			13	0	2304	412.278	634.149	153.816		13	0	0.0302443
hsa-miR-122-5p	22	136	52	81	0	70	169	18	177	442	0	155	34	121	70	0	0	24	hsa-miR-122-5p	0.0140066	0.00799184	0.0134743	0.00182087	0	0.00133318	0.00435635	0.00425295	0.00703554	0.00580208	0	0.00242083	0.000551996	0.016732	0.000911698	0	0	0.000238011			14	0	442	87.2778	107.623	123.311		14	0	0.016732
hsa-miR-142-5p	56	971	263	2508	0	598	1304	59	759	427	1	612	292	2	186	0	236	494	hsa-miR-142-5p	0.0356531	0.0570594	0.0681488	0.0563796	0	0.0113891	0.0336135	0.0139402	0.0301694	0.00560518	3.35241e-05	0.00955838	0.00474067	0.000276562	0.00242251	0	0.00329513	0.00489906			16	0	2508	487.111	625.36	128.381		16	0	0.0681488
hsa-miR-150-3p	0	318	26	805	0	232	570	0	253	291	0	235	62	0	199	104	157	119	hsa-miR-150-3p	0	0.0186868	0.00673715	0.0180963	0	0.00441852	0.014693	0	0.0100565	0.00381992	0	0.00367029	0.00100658	0	0.00259183	0.00553953	0.0021921	0.00118014			13	0	805	187.278	216.146	115.414		13	0	0.0186868
hsa-miR-15a-5p	106	729	23	1367	0	590	959	51	732	251	1	329	390	188	228	0	325	140	hsa-miR-15a-5p	0.0674863	0.0428386	0.00595978	0.03073	0	0.0112368	0.0247204	0.01205	0.0290961	0.00329485	3.35241e-05	0.00513841	0.00633172	0.0259968	0.00296953	0	0.00453778	0.0013884			16	0	1367	356.056	381.332	107.099		16	0	0.0674863
hsa-miR-301a-3p	0	57	17	192	0	107	130	0	90	0	0	68	38	0	59	0	0	133	hsa-miR-301a-3p	0	0.00334952	0.00440506	0.00431614	0	0.00203785	0.00335104	0	0.00357739	0	0	0.00106204	0.000616937	0	0.000768431	0	0	0.00131898			10	0	192	49.5	59.4012	120.002		10	0	0.00440506
hsa-miR-877-5p	0	128	6	323	0	180	304	0	126	110	0	145	101	0	113	0	0	175	hsa-miR-877-5p	0	0.00752173	0.00155473	0.00726101	0	0.00342816	0.00783628	0	0.00500835	0.00144396	0	0.00226465	0.00163975	0	0.00147174	0	0	0.0017355			11	0	323	95.0556	104.465	109.899		11	0	0.00783628
hsa-miR-21-3p	0	1519	238	1523	14	836	983	16	805	549	521	583	404	0	416	113	292	1159	hsa-miR-21-3p	0	0.0892618	0.0616708	0.0342369	0.0124766	0.0159219	0.025339	0.0037804	0.0319978	0.00720666	0.0174661	0.00910545	0.00655901	0	0.00541809	0.00601891	0.00407702	0.0114939			16	0	1523	553.944	494.923	89.3453		16	0	0.0892618
hsa-miR-155-5p	0	88	62	506	32	255	506	15	204	127	1	194	68	0	138	186	0	140	hsa-miR-155-5p	0	0.00517119	0.0160655	0.0113748	0.028518	0.00485657	0.0130433	0.00354412	0.00810876	0.00166712	3.35241e-05	0.00302994	0.00110399	0	0.00179735	0.00990723	0	0.0013884			15	0	506	140.111	155.264	110.815		15	0	0.028518
hsa-miR-146b-5p	53	1709	2055	4004	4	3644	3819	562	3654	4324	1170	4270	2072	956	2518	1379	2017	3963	hsa-miR-146b-5p	0.0337431	0.100427	0.532494	0.0900095	0.00356474	0.0694013	0.0984432	0.132786	0.145242	0.0567607	0.0392232	0.06669	0.0336393	0.132197	0.0327951	0.073452	0.0281622	0.0393016			18	4	4324	2342.94	1483.68	63.3254		18	0.00356474	0.532494
hsa-miR-93-5p	0	542	115	1452	163	2105	1206	143	808	696	227	743	519	0	420	1282	105	1366	hsa-miR-93-5p	0	0.0318498	0.0297989	0.0326408	0.145263	0.0400905	0.0310873	0.0337873	0.032117	0.00913631	0.00760997	0.0116044	0.00842606	0	0.00547019	0.0682853	0.00146605	0.0135468			16	0	2105	660.667	603.824	91.3961		16	0	0.145263
hsa-miR-532-3p	0	21	0	37	0	20	37	0	30	34	0	26	22	0	20	0	0	16	hsa-miR-532-3p	0	0.00123403	0	0.000831756	0	0.000380907	0.000953757	0	0.00119246	0.000446314	0	0.000406075	0.000357174	0	0.000260485	0	0	0.000158674			10	0	37	14.6111	14.5689	99.7108		10	0	0.00123403
hsa-miR-410	0	269	98	339	0	305	232	20	282	114	0	179	428	0	144	0	0	770	hsa-miR-410	0	0.0158074	0.0253939	0.00762068	0	0.00580883	0.00598031	0.0047255	0.0112092	0.00149646	0	0.00279567	0.00694866	0	0.00187549	0	0	0.00763619			12	0	770	176.667	203.458	115.165		12	0	0.0253939
hsa-miR-125a-5p	135	661	436	1820	84	1604	2073	1455	1007	2162	3490	1285	1352	134	1701	633	949	2064	hsa-miR-125a-5p	0.0859495	0.0388427	0.112977	0.0409134	0.0748596	0.0305488	0.0534362	0.34378	0.0400271	0.0283803	0.116999	0.0200695	0.02195	0.0185297	0.0221543	0.0337166	0.0132503	0.0204689			18	84	3490	1280.28	883.447	69.0043		18	0.0132503	0.34378
hsa-miR-335-3p	0	26	3	72	0	54	11	0	45	20	0	40	22	0	14	0	0	36	hsa-miR-335-3p	0	0.00152785	0.000777363	0.00161855	0	0.00102845	0.000283549	0	0.0017887	0.000262538	0	0.000624731	0.000357174	0	0.00018234	0	0	0.000357017			11	0	72	19.0556	22.1903	116.45		11	0	0.0017887
hsa-miR-342-5p	0	156	64	512	0	233	461	83	241	197	1	148	135	0	0	0	0	122	hsa-miR-342-5p	0	0.00916711	0.0165837	0.0115097	0	0.00443757	0.0118833	0.0196108	0.00957947	0.002586	3.35241e-05	0.0023115	0.00219175	0	0	0	0	0.00120989			12	0	512	130.722	155.031	118.596		12	0	0.0196108
hsa-miR-215	45	1062	28	952	1	1019	902	94	134	32	2	506	172	0	175	805	9	187	hsa-miR-215	0.0286498	0.0624069	0.00725539	0.0214009	0.000891186	0.0194072	0.0232511	0.0222098	0.00532634	0.00042006	6.70482e-05	0.00790284	0.00279245	0	0.00227925	0.0428781	0.000125662	0.0018545			17	0	1062	340.278	408.142	119.944		17	0	0.0624069
hsa-miR-500a-3p	0	50	13	66	0	66	77	38	86	70	219	95	49	0	21	0	0	198	hsa-miR-500a-3p	0	0.00293818	0.00336857	0.00148367	0	0.00125699	0.00198485	0.00897844	0.0034184	0.000918882	0.00734178	0.00148373	0.000795524	0	0.000273509	0	0	0.00196359			13	0	219	58.2222	63.7389	109.475		13	0	0.00897844
hsa-miR-941	27	157	101	275	0	210	477	57	194	171	0	115	14	0	31	0	0	387	hsa-miR-941	0.0171899	0.00922587	0.0261712	0.00618197	0	0.00399953	0.0122957	0.0134677	0.00771127	0.0022447	0	0.0017961	0.000227293	0	0.000403752	0	0	0.00383793			13	0	477	123.111	142.312	115.596		13	0	0.0261712
hsa-miR-144-5p	0	104	31	1159	0	311	843	29	368	208	0	196	109	0	99	191	0	105	hsa-miR-144-5p	0	0.00611141	0.00803275	0.0260542	0	0.00592311	0.0217302	0.00685197	0.0146276	0.00273039	0	0.00306118	0.00176964	0	0.0012894	0.0101736	0	0.0010413			13	0	1159	208.5	313.149	150.191		13	0	0.0260542
hsa-miR-339-5p	20	43	26	106	0	163	61	17	86	110	0	77	145	0	69	335	0	767	hsa-miR-339-5p	0.0127333	0.00252683	0.00673715	0.00238287	0	0.00310439	0.00157241	0.00401667	0.0034184	0.00144396	0	0.00120261	0.0023541	0	0.000898674	0.0178437	0	0.00760644			14	0	767	112.5	182.894	162.572		14	0	0.0178437
hsa-miR-1246	209	844	221	1498	90	1547	1932	1137	1175	1657	830	468	155	500	382	220	535	37	hsa-miR-1246	0.133063	0.0495964	0.0572658	0.0336749	0.0802068	0.0294632	0.0498016	0.268644	0.0467049	0.0217512	0.027825	0.00730935	0.00251645	0.0691405	0.00497527	0.0117182	0.00746989	0.000366934			18	37	1932	746.5	605.61	81.1266		18	0.000366934	0.268644
hsa-miR-193b-3p	0	0	0	18	0	12	6	0	4	44	0	21	12	0	37	0	0	11	hsa-miR-193b-3p	0	0	0	0.000404638	0	0.000228544	0.000154663	0	0.000158995	0.000577583	0	0.000327984	0.000194822	0	0.000481897	0	0	0.000109088			9	0	44	9.16667	13.3251	145.365		9	0	0.000577583
hsa-miR-27a-5p	0	0	0	32	0	12	12	0	6	30	0	20	9	0	25	0	0	13	hsa-miR-27a-5p	0	0	0	0.000719357	0	0.000228544	0.000309327	0	0.000238493	0.000393807	0	0.000312365	0.000146117	0	0.000325606	0	0	0.000128923			9	0	32	8.83333	11.1632	126.376		9	0	0.000719357
hsa-miR-29a-3p	22	559	83	794	0	237	342	15	148	115	0	192	118	0	99	127	107	99	hsa-miR-29a-3p	0.0140066	0.0328488	0.021507	0.017849	0	0.00451375	0.00881581	0.00354412	0.00588283	0.00150959	0	0.00299871	0.00191575	0	0.0012894	0.00676462	0.00149398	0.000981796			15	0	794	169.833	208.293	122.646		15	0	0.0328488
hsa-miR-181a-5p	1873	28398	7440	44458	3959	38632	55929	28474	28316	24495	9577	21881	12971	1404	11540	18678	7861	30569	hsa-miR-181a-5p	1.19247	1.66877	1.92786	0.999411	3.52821	0.73576	1.44169	6.72769	1.12553	0.321543	0.32106	0.341743	0.210587	0.194147	0.1503	0.994878	0.109758	0.303157			18	1404	55929	20914.2	15408.8	73.6763		18	0.109758	6.72769
hsa-miR-222-3p	13	788	258	1749	162	1681	1321	51	746	530	1	665	658	1	398	4	701	2142	hsa-miR-222-3p	0.00827662	0.0463057	0.0668532	0.0393173	0.144372	0.0320152	0.0340517	0.01205	0.0296526	0.00695725	3.35241e-05	0.0103861	0.0106828	0.000138281	0.00518365	0.000213059	0.00978765	0.0212425			18	1	2142	659.389	662.909	100.534		18	3.35241e-05	0.144372
hsa-miR-625-3p	0	52	26	167	0	102	133	10	41	164	0	143	175	0	377	0	314	1861	hsa-miR-625-3p	0	0.0030557	0.00673715	0.00375414	0	0.00194263	0.00342837	0.00236275	0.0016297	0.00215281	0	0.00223341	0.00284116	0	0.00491014	0	0.00438419	0.0184558			13	0	1861	198.056	429.575	216.896		13	0	0.0184558
hsa-miR-99a-5p	0	418	0	279	0	248	236	0	217	433	0	260	320	0	332	317	0	161	hsa-miR-99a-5p	0	0.0245632	0	0.00627189	0	0.00472325	0.00608342	0	0.00862549	0.00568394	0	0.00406075	0.00519526	0	0.00432405	0.0168849	0	0.00159666			11	0	433	178.944	159.889	89.3513		11	0	0.0245632
hsa-miR-192-5p	75	20189	1190	13891	31	4591	8439	893	4008	11777	4938	15385	6327	709	4114	1714	1733	4318	hsa-miR-192-5p	0.0477497	1.18638	0.308354	0.312268	0.0276268	0.0874372	0.217534	0.210993	0.159313	0.154595	0.165542	0.240287	0.10272	0.0980412	0.0535818	0.0912957	0.0241968	0.0428222			18	31	20189	5795.67	5882.89	101.505		18	0.0241968	1.18638
hsa-miR-654-3p	0	89	56	145	0	229	68	25	85	75	0	51	183	0	0	0	0	535	hsa-miR-654-3p	0	0.00522995	0.0145108	0.00325958	0	0.00436139	0.00175285	0.00590687	0.00337865	0.000984516	0	0.000796531	0.00297104	0	0	0	0	0.00530566			11	0	535	85.6111	131.286	153.351		11	0	0.0145108
hsa-miR-148a-3p	32	10206	852	6614	76	5510	6992	163	2533	2963	8	2979	1797	416	894	1379	949	8585	hsa-miR-148a-3p	0.0203732	0.599741	0.220771	0.148682	0.0677301	0.10494	0.180234	0.0385128	0.100684	0.038895	0.000268193	0.0465268	0.0291746	0.0575249	0.0116437	0.073452	0.0132503	0.0851385			18	8	10206	2941.56	3226.19	109.676		18	0.000268193	0.599741
hsa-let-7a-3p	0	12	0	43	0	13	35	0	15	58	0	11	0	0	0	0	94	0	hsa-let-7a-3p	0	0.000705162	0	0.000966635	0	0.00024759	0.000902203	0	0.000596232	0.000761359	0	0.000171801	0	0	0	0	0.00131247	0			8	0	94	15.6111	26.0613	166.941		8	0	0.00131247
hsa-miR-142-3p	0	58	19	73	0	87	22	0	63	27	0	31	29	0	15	0	101	39	hsa-miR-142-3p	0	0.00340828	0.0049233	0.00164103	0	0.00165695	0.000567099	0	0.00250418	0.000354426	0	0.000484166	0.00047082	0	0.000195364	0	0.0014102	0.000386768			12	0	101	31.3333	32.4327	103.509		12	0	0.0049233
hsa-miR-378c	0	8	4	24	0	37	10	9	15	21	7	8	0	0	23	1	0	10	hsa-miR-378c	0	0.000470108	0.00103648	0.000539517	0	0.000704678	0.000257772	0.00212647	0.000596232	0.000275665	0.000234669	0.000124946	0	0	0.000299558	5.32647e-05	0	9.91713e-05			13	0	37	9.83333	10.5007	106.787		13	0	0.00212647
hsa-miR-139-5p	0	47	13	103	0	61	52	0	24	60	0	45	0	0	21	104	0	45	hsa-miR-139-5p	0	0.00276189	0.00336857	0.00231543	0	0.00116177	0.00134042	0	0.000953972	0.000787613	0	0.000702822	0	0	0.000273509	0.00553953	0	0.000446271			11	0	104	31.9444	34.7486	108.778		11	0	0.00553953
hsa-miR-27a-3p	26	1197	57	1940	0	425	1055	20	301	457	243	475	207	0	421	0	97	362	hsa-miR-27a-3p	0.0165532	0.0703399	0.0147699	0.043611	0	0.00809428	0.027195	0.0047255	0.0119644	0.00599899	0.00814636	0.00741868	0.00336068	0	0.00548321	0	0.00135435	0.00359			15	0	1940	404.611	514.054	127.049		15	0	0.0703399
hsa-miR-361-5p	0	105	0	264	0	82	167	0	57	57	0	85	71	0	54	0	0	182	hsa-miR-361-5p	0	0.00617017	0	0.00593469	0	0.00156172	0.0043048	0	0.00226568	0.000748232	0	0.00132755	0.0011527	0	0.00070331	0	0	0.00180492			10	0	264	62.4444	76.6775	122.793		10	0	0.00617017
hsa-miR-199a-5p	0	38	4	68	0	29	13	0	48	0	0	49	0	0	0	0	0	94	hsa-miR-199a-5p	0	0.00223301	0.00103648	0.00152863	0	0.000552315	0.000335104	0	0.00190794	0	0	0.000765295	0	0	0	0	0	0.00093221			8	0	94	19.0556	28.7984	151.129		8	0	0.00223301
hsa-miR-29c-3p	0	119	19	256	0	44	156	51	41	31	0	24	33	0	33	189	0	0	hsa-miR-29c-3p	0	0.00699286	0.0049233	0.00575485	0	0.000837996	0.00402125	0.01205	0.0016297	0.000406933	0	0.000374838	0.000535761	0	0.0004298	0.010067	0	0			12	0	256	55.3333	74.7293	135.053		12	0	0.01205
hsa-miR-146a-5p	466	4368	9962	12283	316	19748	10680	2757	6598	5039	.	7045	6839	3706	3801	5015	8162	12148	hsa-miR-146a-5p	0.296685	0.256679	2.58136	0.276121	0.281615	0.376108	0.275301	0.65141	0.262263	0.0661464	0.589488	0.110031	0.111032	0.512469	0.0495052	0.267122	0.113961	0.120473			17	316	19748	6996.06	4885.87	69.8375		18	0.0495052	2.58136
hsa-miR-654-5p	0	16	0	17	0	57	0	0	23	0	0	15	16	0	26	0	0	52	hsa-miR-654-5p	0	0.000940216	0	0.000382158	0	0.00108559	0	0	0.000914223	0	0	0.000234274	0.000259763	0	0.000338631	0	0	0.000515691			8	0	57	12.3333	17.8984	145.122		8	0	0.00108559
hsa-miR-432-5p	38	37	0	116	0	147	105	73	222	63	0	139	226	0	32	206	0	576	hsa-miR-432-5p	0.0241932	0.00217425	0	0.00260767	0	0.00279967	0.00270661	0.0172481	0.00882424	0.000826994	0	0.00217094	0.00366915	0	0.000416776	0.0109725	0	0.00571227			13	0	576	110	140.444	127.677		13	0	0.0241932
hsa-let-7b-5p	91	830	125	1725	322	1663	2769	837	1277	1988	3	783	352	180	591	483	217	555	hsa-let-7b-5p	0.0579363	0.0487737	0.0323901	0.0387778	0.286962	0.0316724	0.0713771	0.197762	0.0507592	0.0260962	0.000100572	0.0122291	0.00571479	0.0248906	0.00769733	0.0257268	0.00302984	0.00550401			18	3	2769	821.722	769.319	93.6228		18	0.000100572	0.286962
hsa-miR-363-3p	0	313	23	434	0	141	210	0	212	119	0	89	150	0	38	0	252	44	hsa-miR-363-3p	0	0.018393	0.00595978	0.00975627	0	0.0026854	0.00541322	0	0.00842675	0.0015621	0	0.00139003	0.00243528	0	0.000494922	0	0.00351853	0.000436354			12	0	434	112.5	128.208	113.962		12	0	0.018393
hsa-miR-127-3p	212	853	1105	1448	280	3922	1102	2242	1382	337	1131	371	1269	937	171	426	477	3269	hsa-miR-127-3p	0.134973	0.0501253	0.286329	0.0325509	0.249532	0.0746959	0.0284065	0.529728	0.0549329	0.00442376	0.0379158	0.00579438	0.0206024	0.129569	0.00222715	0.0226908	0.00666007	0.0324191			18	171	3922	1163	1043.15	89.6947		18	0.00222715	0.529728
hsa-let-7d-5p	0	256	31	619	1	1018	1029	303	328	353	1	175	158	0	162	546	0	821	hsa-let-7d-5p	0	0.0150435	0.00803275	0.0139151	0.000891186	0.0193882	0.0265248	0.0715913	0.0130376	0.00463379	3.35241e-05	0.0027332	0.00256516	0	0.00210993	0.0290825	0	0.00814196			15	0	1029	322.278	347.536	107.837		15	0	0.0715913
hsa-miR-874	0	110	12	110	0	51	71	0	38	88	0	85	0	0	65	0	0	63	hsa-miR-874	0	0.00646399	0.00310945	0.00247279	0	0.000971313	0.00183018	0	0.00151045	0.00115517	0	0.00132755	0	0	0.000846577	0	0	0.000624779			10	0	110	38.5	41.9471	108.953		10	0	0.00646399
hsa-miR-196b-5p	0	14	0	47	0	24	23	0	14	0	0	13	0	0	0	0	0	78	hsa-miR-196b-5p	0	0.000822689	0	0.00105656	0	0.000457089	0.000592876	0	0.000556483	0	0	0.000203037	0	0	0	0	0	0.000773536			7	0	78	11.8333	20.9179	176.771		7	0	0.00105656
hsa-miR-146b-3p	0	40	0	151	0	86	86	28	55	83	0	45	34	0	13	0	0	31	hsa-miR-146b-3p	0	0.00235054	0	0.00339446	0	0.0016379	0.00221684	0.00661569	0.00218619	0.00108953	0	0.000702822	0.000551996	0	0.000169315	0	0	0.000307431			11	0	151	36.2222	42.4161	117.1		11	0	0.00661569
hsa-miR-664a-3p	0	0	0	44	0	12	101	0	18	57	0	42	41	0	65	0	0	57	hsa-miR-664a-3p	0	0	0	0.000989115	0	0.000228544	0.0026035	0	0.000715479	0.000748232	0	0.000655967	0.000665643	0	0.000846577	0	0	0.000565276			9	0	101	24.2778	30.8351	127.009		9	0	0.0026035
hsa-miR-183-5p	0	15	0	113	0	93	220	0	105	84	0	107	79	0	17	0	0	37	hsa-miR-183-5p	0	0.000881453	0	0.00254023	0	0.00177122	0.00567099	0	0.00417363	0.00110266	0	0.00167115	0.00128258	0	0.000221412	0	0	0.000366934			10	0	220	48.3333	62.0351	128.348		10	0	0.00567099
hsa-miR-374a-3p	0	47	14	62	0	7	89	0	17	44	0	51	52	0	0	0	0	23	hsa-miR-374a-3p	0	0.00276189	0.00362769	0.00139375	0	0.000133318	0.00229417	0	0.00067573	0.000577583	0	0.000796531	0.00084423	0	0	0	0	0.000228094			10	0	89	22.5556	27.7811	123.168		10	0	0.00362769
hsa-miR-421	0	55	29	79	0	157	105	0	59	0	0	33	58	0	0	155	0	54	hsa-miR-421	0	0.00323199	0.00751451	0.00177591	0	0.00299012	0.00270661	0	0.00234518	0	0	0.000515403	0.000941641	0	0	0.00825603	0	0.000535525			10	0	157	43.5556	52.3048	120.088		10	0	0.00825603
hsa-miR-17-5p	0	41	19	56	0	60	66	0	26	24	0	41	27	0	39	0	1	60	hsa-miR-17-5p	0	0.0024093	0.0049233	0.00125887	0	0.00114272	0.0017013	0	0.00103347	0.000315045	0	0.000640349	0.00043835	0	0.000507946	0	1.39624e-05	0.000595028			12	0	66	25.5556	24.4498	95.673		12	0	0.0049233
hsa-miR-424-3p	14	104	77	149	16	79	91	110	57	174	0	43	15	0	58	0	98	0	hsa-miR-424-3p	0.0133267	0.00611141	0.0199523	0.0033495	0.014259	0.00150458	0.00234573	0.0259902	0.00226568	0.00228408	0	0.000671585	0.000243528	0	0.000755407	0	0.00136832	0			14	0	174	60.2778	53.7891	89.2354		14	0	0.0259902
hsa-miR-660-5p	0	575	46	424	0	233	529	57	137	110	1	193	159	0	88	0	109	80	hsa-miR-660-5p	0	0.033789	0.0119196	0.00953147	0	0.00443757	0.0136361	0.0134677	0.00544559	0.00144396	3.35241e-05	0.00301432	0.00258139	0	0.00114613	0	0.0015219	0.00079337			14	0	575	152.278	180.184	118.326		14	0	0.033789
hsa-miR-145-5p	0	110	0	85	0	20	22	0	19	223	0	47	140	0	79	0	190	30	hsa-miR-145-5p	0	0.00646399	0	0.00191079	0	0.000380907	0.000567099	0	0.000755228	0.0029273	0	0.000734058	0.00227293	0	0.00102892	0	0.00265286	0.000297514			11	0	223	53.6111	70.1319	130.816		11	0	0.00646399
hsa-miR-6131	3	8	6	29	6	12	77	5	6	5	9	5	12	5	4	3	0	34	hsa-miR-6131	0.00190999	0.000470108	0.00155473	0.000651917	0.00534712	0.000228544	0.00198485	0.00118137	0.000238493	6.56344e-05	0.000301717	7.80913e-05	0.000194822	0.000691405	5.2097e-05	0.000159794	0	0.000337182			17	0	77	12.7222	18.2911	143.773		17	0	0.00534712
hsa-miR-30b-5p	0	16	11	229	0	85	112	0	38	57	0	29	14	0	0	0	0	54	hsa-miR-30b-5p	0	0.000940216	0.00285033	0.0051479	0	0.00161886	0.00288705	0	0.00151045	0.000748232	0	0.00045293	0.000227293	0	0	0	0	0.000535525			10	0	229	35.8333	58.471	163.175		10	0	0.0051479
hsa-miR-151a-3p	1642	9984	29309	16648	1271	58540	18364	12009	12172	8357	59470	9621	18352	6243	6908	20457	17580	48249	hsa-miR-151a-3p	1.0454	0.586695	7.59458	0.374245	1.1327	1.11492	0.473373	2.83742	0.483823	0.109701	1.99368	0.150263	0.297948	0.863288	0.0899716	1.08964	0.245459	0.478491			18	1271	59470	19732	17932	90.8777		18	0.0899716	7.59458
hsa-miR-3605-5p	0	13	0	48	0	8	38	0	34	0	0	12	17	0	31	0	0	7	hsa-miR-3605-5p	0	0.000763926	0	0.00107904	0	0.000152363	0.000979534	0	0.00135146	0	0	0.000187419	0.000275998	0	0.000403752	0	0	6.94199e-05			9	0	48	11.5556	15.674	135.64		9	0	0.00135146
hsa-miR-210	0	127	67	220	0	198	66	26	46	0	247	22	68	0	11	0	0	48	hsa-miR-210	0	0.00746297	0.0173611	0.00494558	0	0.00377098	0.0017013	0.00614315	0.00182845	0	0.00828046	0.000343602	0.00110399	0	0.000143267	0	0	0.000476022			12	0	247	63.6667	80.7866	126.89		12	0	0.0173611
hsa-miR-20a-5p	0	10	0	75	0	11	81	0	38	0	0	42	33	0	0	0	0	55	hsa-miR-20a-5p	0	0.000587635	0	0.00168599	0	0.000209499	0.00208795	0	0.00151045	0	0	0.000655967	0.000535761	0	0	0	0	0.000545442			8	0	81	19.1667	27.7769	144.923		8	0	0.00208795
hsa-miR-195-3p	0	0	0	10	0	8	15	0	0	0	0	17	0	0	23	0	0	30	hsa-miR-195-3p	0	0	0	0.000224799	0	0.000152363	0.000386658	0	0	0	0	0.00026551	0	0	0.000299558	0	0	0.000297514			6	0	30	5.72222	9.44835	165.117		6	0	0.000386658
hsa-miR-409-3p	523	577	3044	1220	1	5472	457	2354	1272	1264	1121	1125	3799	1819	564	3461	1474	3757	hsa-miR-409-3p	0.332975	0.0339066	0.788765	0.0274255	0.000891186	0.104216	0.0117802	0.556191	0.0505605	0.0165924	0.0375805	0.0175705	0.0616775	0.251533	0.00734568	0.184349	0.0205806	0.0372586			18	1	5472	1850.22	1485.17	80.2698		18	0.000891186	0.788765
hsa-miR-584-5p	79	939	1491	1288	23	4193	1692	637	983	278	1489	254	275	332	287	1234	793	453	hsa-miR-584-5p	0.0502964	0.0551789	0.38635	0.0289541	0.0204973	0.0798572	0.0436151	0.150507	0.0390731	0.00364927	0.0499174	0.00396704	0.00446468	0.0459093	0.00373796	0.0657286	0.0110722	0.00449246			18	23	4193	928.889	971.343	104.57		18	0.00364927	0.38635
hsa-miR-28-5p	0	45	0	51	0	50	47	0	29	24	0	34	14	0	0	0	0	13	hsa-miR-28-5p	0	0.00264436	0	0.00114647	0	0.000952268	0.00121153	0	0.00115272	0.000315045	0	0.000531021	0.000227293	0	0	0	0	0.000128923			9	0	51	17.0556	20.3455	119.289		9	0	0.00264436
hsa-miR-27b-5p	0	0	0	48	0	79	27	0	22	0	0	13	26	0	18	0	0	26	hsa-miR-27b-5p	0	0	0	0.00107904	0	0.00150458	0.000695985	0	0.000874474	0	0	0.000203037	0.000422115	0	0.000234437	0	0	0.000257845			8	0	79	14.3889	21.5246	149.592		8	0	0.00150458
hsa-miR-32-5p	0	20	9	27	0	22	25	0	22	18	0	35	5	0	0	0	0	11	hsa-miR-32-5p	0	0.00117527	0.00233209	0.000606957	0	0.000418998	0.000644431	0	0.000874474	0.000236284	0	0.000546639	8.11759e-05	0	0	0	0	0.000109088			10	0	35	10.7778	11.8994	110.406		10	0	0.00233209
hsa-miR-204-5p	0	242	97	1063	87	337	770	365	177	528	448	151	109	0	210	0	115	271	hsa-miR-204-5p	0	0.0142208	0.0251347	0.0238961	0.0775332	0.00641829	0.0198485	0.0862403	0.00703554	0.006931	0.0150188	0.00235836	0.00176964	0	0.00273509	0	0.00160568	0.00268754			15	0	1063	276.111	281.717	102.03		15	0	0.0862403
hsa-miR-4800-3p	0	10	0	8	0	7	20	0	10	13	0	12	0	0	0	0	0	3	hsa-miR-4800-3p	0	0.000587635	0	0.000179839	0	0.000133318	0.000515544	0	0.000397488	0.00017065	0	0.000187419	0	0	0	0	0	2.97514e-05			8	0	20	4.61111	6.19429	134.334		8	0	0.000587635
hsa-miR-485-5p	0	28	57	80	0	182	60	18	43	1	252	5	52	0	28	0	221	121	hsa-miR-485-5p	0	0.00164538	0.0147699	0.00179839	0	0.00346626	0.00154663	0.00425295	0.0017092	1.31269e-05	0.00844808	7.80913e-05	0.00084423	0	0.000364679	0	0.00308569	0.00119997			14	0	252	63.7778	79.1919	124.169		14	0	0.0147699
hsa-miR-16-2-3p	0	15	0	52	0	12	85	0	30	12	0	7	48	0	7	0	0	25	hsa-miR-16-2-3p	0	0.000881453	0	0.00116895	0	0.000228544	0.00219106	0	0.00119246	0.000157523	0	0.000109328	0.000779289	0	9.11698e-05	0	0	0.000247928			10	0	85	16.2778	23.7631	145.985		10	0	0.00219106
hsa-miR-374b-5p	0	19	0	78	0	13	19	0	27	7	0	35	19	0	0	0	0	15	hsa-miR-374b-5p	0	0.00111651	0	0.00175343	0	0.00024759	0.000489767	0	0.00107322	9.18882e-05	0	0.000546639	0.000308468	0	0	0	0	0.000148757			9	0	78	12.8889	19.6645	152.569		9	0	0.00175343
hsa-miR-24-3p	0	664	72	428	0	84	233	0	245	306	1	269	201	0	428	20	125	406	hsa-miR-24-3p	0	0.039019	0.0186567	0.00962139	0	0.00159981	0.00600609	0	0.00973846	0.00401683	3.35241e-05	0.00420131	0.00326327	0	0.00557438	0.00106529	0.0017453	0.00402635			14	0	664	193.444	195.163	100.888		14	0	0.039019
hsa-miR-186-5p	256	957	2370	1815	199	3087	1807	1278	1328	589	2728	655	600	289	351	374	879	1172	hsa-miR-186-5p	0.162986	0.0562367	0.614117	0.040801	0.177346	0.058793	0.0465794	0.301959	0.0527864	0.00773174	0.0914538	0.01023	0.00974111	0.0399632	0.00457151	0.019921	0.012273	0.0116229			18	199	3087	1151.89	884.882	76.8201		18	0.00457151	0.614117
hsa-miR-4685-3p	0	26	0	9	0	29	6	0	7	16	0	31	63	0	0	0	0	32	hsa-miR-4685-3p	0	0.00152785	0	0.000202319	0	0.000552315	0.000154663	0	0.000278242	0.00021003	0	0.000484166	0.00102282	0	0	0	0	0.000317348			9	0	63	12.1667	17.5374	144.143		9	0	0.00152785
hsa-miR-574-5p	36	38	175	49	0	40	25	138	25	12	246	8	0	152	0	352	0	8	hsa-miR-574-5p	0.0229199	0.00223301	0.0453462	0.00110151	0	0.000761814	0.000644431	0.0326059	0.00099372	0.000157523	0.00824693	0.000124946	0	0.0210187	0	0.0187492	0	7.9337e-05			14	0	352	72.4444	100.29	138.438		14	0	0.0453462
hsa-miR-3605-3p	0	71	8	133	0	0	79	0	35	30	0	17	30	0	1	0	0	25	hsa-miR-3605-3p	0	0.00417221	0.00207297	0.00298983	0	0	0.0020364	0	0.00139121	0.000393807	0	0.00026551	0.000487056	0	1.30243e-05	0	0	0.000247928			10	0	133	23.8333	36.5823	153.492		10	0	0.00417221
hsa-miR-190a	0	15	0	11	0	0	13	0	0	34	0	35	10	0	17	0	0	0	hsa-miR-190a	0	0.000881453	0	0.000247279	0	0	0.000335104	0	0	0.000446314	0	0.000546639	0.000162352	0	0.000221412	0	0	0			7	0	35	7.5	11.5619	154.158		7	0	0.000881453
hsa-miR-628-3p	0	0	0	7	0	13	16	0	6	0	0	0	0	0	21	0	0	14	hsa-miR-628-3p	0	0	0	0.000157359	0	0.00024759	0.000412436	0	0.000238493	0	0	0	0	0	0.000273509	0	0	0.00013884			6	0	21	4.27778	6.93504	162.118		6	0	0.000412436
hsa-miR-937-3p	0	0	0	0	0	13	10	0	3	0	0	11	18	0	0	0	0	10	hsa-miR-937-3p	0	0	0	0	0	0.00024759	0.000257772	0	0.000119246	0	0	0.000171801	0.000292233	0	0	0	0	9.91713e-05			6	0	18	3.61111	5.88257	162.902		6	0	0.000292233
hsa-miR-361-3p	0	50	35	183	0	150	216	0	100	60	0	59	11	132	16	0	108	87	hsa-miR-361-3p	0	0.00293818	0.00906924	0.00411382	0	0.0028568	0.00556788	0	0.00397488	0.000787613	0	0.000921478	0.000178587	0.0182531	0.000208388	0	0.00150794	0.00086279			13	0	216	67.0556	68.4058	102.014		13	0	0.0182531
hsa-miR-25-5p	42	13	53	81	0	55	53	22	23	72	252	0	15	177	0	91	107	18	hsa-miR-25-5p	0.0267398	0.000763926	0.0137334	0.00182087	0	0.0010475	0.00136619	0.00519805	0.000914223	0.000945136	0.00844808	0	0.000243528	0.0244757	0	0.00484709	0.00149398	0.000178508			15	0	252	59.6667	66.1389	110.847		15	0	0.0267398
hsa-miR-3614-5p	0	20	23	71	0	30	22	39	5	72	0	36	0	0	67	153	100	36	hsa-miR-3614-5p	0	0.00117527	0.00595978	0.00159607	0	0.000571361	0.000567099	0.00921472	0.000198744	0.000945136	0	0.000562258	0	0	0.000872625	0.0081495	0.00139624	0.000357017			13	0	153	37.4444	41.5412	110.941		13	0	0.00921472
hsa-miR-483-3p	0	39	0	202	0	18	36	41	58	32	1	52	31	0	216	0	0	133	hsa-miR-483-3p	0	0.00229178	0	0.00454094	0	0.000342816	0.00092798	0.00968727	0.00230543	0.00042006	3.35241e-05	0.00081215	0.000503291	0	0.00281324	0	0	0.00131898			12	0	216	47.7222	67.3147	141.055		12	0	0.00968727
hsa-miR-181c-5p	49	187	53	217	15	377	252	243	77	55	0	80	32	0	20	40	0	189	hsa-miR-181c-5p	0.0311965	0.0109888	0.0137334	0.00487814	0.0133678	0.0071801	0.00649586	0.0574148	0.00306066	0.000721979	0	0.00124946	0.000519526	0	0.000260485	0.00213059	0	0.00187434			15	0	377	104.778	110.789	105.738		15	0	0.0574148
hsa-miR-345-5p	0	309	25	257	0	119	156	0	111	260	0	51	67	0	16	0	0	81	hsa-miR-345-5p	0	0.0181579	0.00647803	0.00577733	0	0.0022664	0.00402125	0	0.00441212	0.00341299	0	0.000796531	0.00108776	0	0.000208388	0	0	0.000803287			11	0	309	80.6667	102.139	126.619		11	0	0.0181579
hsa-miR-374a-5p	0	4	0	0	0	12	11	0	0	0	0	17	11	0	0	0	0	0	hsa-miR-374a-5p	0	0.000235054	0	0	0	0.000228544	0.000283549	0	0	0	0	0.00026551	0.000178587	0	0	0	0	0			5	0	17	3.05556	5.5463	181.515		5	0	0.000283549
hsa-miR-664a-5p	0	0	0	13	0	18	9	0	1	0	0	9	0	0	0	0	0	19	hsa-miR-664a-5p	0	0	0	0.000292239	0	0.000342816	0.000231995	0	3.97488e-05	0	0	0.000140564	0	0	0	0	0	0.000188425			6	0	19	3.83333	6.65317	173.561		6	0	0.000342816
hsa-miR-200a-3p	0	0	0	24	0	14	7	0	5	19	0	10	0	0	0	0	0	0	hsa-miR-200a-3p	0	0	0	0.000539517	0	0.000266635	0.000180441	0	0.000198744	0.000249411	0	0.000156183	0	0	0	0	0	0			6	0	24	4.38889	7.51578	171.246		6	0	0.000539517
hsa-let-7c	0	338	65	676	203	4596	1374	1097	401	629	0	146	103	288	209	1129	5	203	hsa-let-7c	0	0.0198621	0.0168429	0.0151964	0.180911	0.0875325	0.0354179	0.259193	0.0159393	0.00825681	0	0.00228027	0.00167222	0.0398249	0.00272207	0.0601358	6.9812e-05	0.00201318			16	0	4596	636.778	1072.74	168.465		16	0	0.259193
hsa-miR-1247-5p	0	10	0	27	0	6	18	0	0	21	0	14	0	0	0	0	0	0	hsa-miR-1247-5p	0	0.000587635	0	0.000606957	0	0.000114272	0.00046399	0	0	0.000275665	0	0.000218656	0	0	0	0	0	0			6	0	27	5.33333	8.79171	164.845		6	0	0.000606957
hsa-miR-129-5p	0	9	11	17	0	35	41	3	13	47	0	0	0	0	0	0	0	0	hsa-miR-129-5p	0	0.000528872	0.00285033	0.000382158	0	0.000666588	0.00105687	0.000708824	0.000516735	0.000616964	0	0	0	0	0	0	0	0			8	0	47	9.77778	15.4598	158.112		8	0	0.00285033
hsa-miR-339-3p	0	74	26	146	0	91	84	58	53	45	0	39	10	0	38	0	0	28	hsa-miR-339-3p	0	0.0043485	0.00673715	0.00328206	0	0.00173313	0.00216529	0.0137039	0.00210669	0.00059071	0	0.000609112	0.000162352	0	0.000494922	0	0	0.00027768			12	0	146	38.4444	40.7636	106.033		12	0	0.0137039
hsa-miR-454-3p	0	0	0	40	0	0	34	0	16	0	0	10	0	0	23	0	0	41	hsa-miR-454-3p	0	0	0	0.000899196	0	0	0.000876426	0	0.000635981	0	0	0.000156183	0	0	0.000299558	0	0	0.000406602			6	0	41	9.11111	15.0054	164.694		6	0	0.000899196
hsa-miR-659-5p	0	0	0	0	0	0	9	0	8	15	0	0	24	0	0	0	0	30	hsa-miR-659-5p	0	0	0	0	0	0	0.000231995	0	0.000317991	0.000196903	0	0	0.000389644	0	0	0	0	0.000297514			5	0	30	4.77778	9.18794	192.306		5	0	0.000389644
hsa-miR-652-3p	0	140	0	284	0	121	117	0	93	50	0	5	49	0	0	0	0	35	hsa-miR-652-3p	0	0.00822689	0	0.00638429	0	0.00230449	0.00301593	0	0.00369664	0.000656344	0	7.80913e-05	0.000795524	0	0	0	0	0.000347099			9	0	284	49.6667	76.3059	153.636		9	0	0.00822689
hsa-let-7b-3p	0	146	0	247	0	47	168	0	163	179	0	118	22	144	90	0	0	46	hsa-let-7b-3p	0	0.00857947	0	0.00555253	0	0.000895132	0.00433057	0	0.00647906	0.00234971	0	0.00184296	0.000357174	0.0199125	0.00117218	0	0	0.000456188			11	0	247	76.1111	81.3329	106.861		11	0	0.0199125
hsa-miR-1910	0	48	0	25	0	24	9	0	19	73	0	22	0	0	58	0	0	17	hsa-miR-1910	0	0.00282065	0	0.000561997	0	0.000457089	0.000231995	0	0.000755228	0.000958263	0	0.000343602	0	0	0.000755407	0	0	0.000168591			9	0	73	16.3889	22.4634	137.065		9	0	0.00282065
hsa-miR-223-5p	0	29	21	157	0	87	97	0	70	92	0	60	42	0	91	311	0	168	hsa-miR-223-5p	0	0.00170414	0.00544154	0.00352934	0	0.00165695	0.00250039	0	0.00278242	0.00120767	0	0.000937096	0.000681878	0	0.00118521	0.0165653	0	0.00166608			12	0	311	68.0556	80.9847	118.998		12	0	0.0165653
hsa-miR-574-3p	0	30	21	35	0	93	63	0	18	8	0	26	31	0	0	0	0	51	hsa-miR-574-3p	0	0.00176291	0.00544154	0.000786796	0	0.00177122	0.00162397	0	0.000715479	0.000105015	0	0.000406075	0.000503291	0	0	0	0	0.000505773			10	0	93	20.8889	26.5194	126.955		10	0	0.00544154
hsa-miR-3158-3p	0	9	0	20	0	41	27	41	10	71	202	13	9	0	0	114	130	44	hsa-miR-3158-3p	0	0.000528872	0	0.000449598	0	0.00078086	0.000695985	0.00968727	0.000397488	0.000932009	0.00677187	0.000203037	0.000146117	0	0	0.00607218	0.00181511	0.000436354			13	0	202	40.6111	55.7897	137.375		13	0	0.00968727
hsa-miR-590-3p	0	0	0	18	0	0	1	0	4	0	0	11	13	0	18	0	0	0	hsa-miR-590-3p	0	0	0	0.000404638	0	0	2.57772e-05	0	0.000158995	0	0	0.000171801	0.000211057	0	0.000234437	0	0	0			6	0	18	3.61111	6.50917	180.254		6	0	0.000404638
hsa-miR-4677-3p	0	11	11	25	0	16	0	21	17	72	0	50	40	0	0	0	0	47	hsa-miR-4677-3p	0	0.000646399	0.00285033	0.000561997	0	0.000304726	0	0.00496177	0.00067573	0.000945136	0	0.000780913	0.000649407	0	0	0	0	0.000466105			10	0	72	17.2222	21.7027	126.016		10	0	0.00496177
hsa-miR-29b-3p	0	8	0	0	0	19	0	0	6	0	0	18	11	0	0	0	0	0	hsa-miR-29b-3p	0	0.000470108	0	0	0	0.000361862	0	0	0.000238493	0	0	0.000281129	0.000178587	0	0	0	0	0			5	0	19	3.44444	6.38216	185.289		5	0	0.000470108
hsa-miR-145-3p	0	50	33	89	0	15	20	25	36	19	0	40	23	0	27	0	0	39	hsa-miR-145-3p	0	0.00293818	0.008551	0.00200071	0	0.00028568	0.000515544	0.00590687	0.00143096	0.000249411	0	0.000624731	0.000373409	0	0.000351655	0	0	0.000386768			12	0	89	23.1111	23.2402	100.558		12	0	0.008551
hsa-miR-4732-3p	10	226	48	928	0	332	752	422	301	242	742	104	117	0	85	0	606	101	hsa-miR-4732-3p	0.00636663	0.0132806	0.0124378	0.0208613	0	0.00632306	0.0193845	0.099708	0.0119644	0.00317671	0.0248749	0.0016243	0.00189952	0	0.00110706	0	0.00846122	0.00100163			15	0	928	278.667	295.015	105.867		15	0	0.099708
hsa-miR-889	0	29	20	18	0	62	31	75	34	151	2	139	349	0	28	0	0	406	hsa-miR-889	0	0.00170414	0.00518242	0.000404638	0	0.00118081	0.000799094	0.0177206	0.00135146	0.00198216	6.70482e-05	0.00217094	0.00566608	0	0.000364679	0	0	0.00402635			13	0	406	74.6667	119.397	159.907		13	0	0.0177206
hsa-miR-885-5p	0	47	0	79	0	32	84	48	56	177	0	63	39	0	114	0	0	32	hsa-miR-885-5p	0	0.00276189	0	0.00177591	0	0.000609451	0.00216529	0.0113412	0.00222593	0.00232346	0	0.000983951	0.000633172	0	0.00148477	0	0	0.000317348			11	0	177	42.8333	48.3763	112.941		11	0	0.0113412
hsa-miR-3177-3p	0	0	0	2	0	4	16	0	6	19	0	0	26	0	0	0	0	0	hsa-miR-3177-3p	0	0	0	4.49598e-05	0	7.61814e-05	0.000412436	0	0.000238493	0.000249411	0	0	0.000422115	0	0	0	0	0			6	0	26	4.05556	7.87006	194.056		6	0	0.000422115
hsa-miR-1306-5p	0	0	0	0	0	18	0	0	15	0	0	4	8	0	29	0	0	67	hsa-miR-1306-5p	0	0	0	0	0	0.000342816	0	0	0.000596232	0	0	6.24731e-05	0.000129881	0	0.000377703	0	0	0.000664447			6	0	67	7.83333	16.8985	215.725		6	0	0.000664447
hsa-miR-3120-3p	0	8	0	9	0	7	0	0	0	0	0	3	11	0	0	0	0	23	hsa-miR-3120-3p	0	0.000470108	0	0.000202319	0	0.000133318	0	0	0	0	0	4.68548e-05	0.000178587	0	0	0	0	0.000228094			6	0	23	3.38889	6.16574	181.94		6	0	0.000470108
hsa-miR-23b-3p	0	48	7	181	0	37	102	66	82	84	0	26	0	0	65	0	116	86	hsa-miR-23b-3p	0	0.00282065	0.00181385	0.00406886	0	0.000704678	0.00262928	0.0155941	0.0032594	0.00110266	0	0.000406075	0	0	0.000846577	0	0.00161964	0.000852873			12	0	181	50	51.8913	103.783		12	0	0.0155941
hsa-miR-203a	22	40	7	53	2	42	63	0	18	16	239	11	14	1	46	365	0	14	hsa-miR-203a	0.0140066	0.00235054	0.00181385	0.00119143	0.00178237	0.000799905	0.00162397	0	0.000715479	0.00021003	0.00801226	0.000171801	0.000227293	0.000138281	0.000599116	0.0194416	0	0.00013884			16	0	365	52.9444	95.1095	179.64		16	0	0.0194416
hsa-miR-125b-5p	32	315	78	284	174	336	448	585	157	411	663	151	243	132	333	0	89	124	hsa-miR-125b-5p	0.0203732	0.0185105	0.0202114	0.00638429	0.155066	0.00639924	0.0115482	0.138221	0.00624057	0.00539515	0.0222265	0.00235836	0.00394515	0.0182531	0.00433708	0	0.00124265	0.00122972			17	0	663	253.056	185.824	73.4322		17	0	0.155066
hsa-miR-331-3p	0	0	0	10	0	16	21	0	17	0	0	0	0	0	0	0	0	31	hsa-miR-331-3p	0	0	0	0.000224799	0	0.000304726	0.000541322	0	0.00067573	0	0	0	0	0	0	0	0	0.000307431			5	0	31	5.27778	9.53511	180.665		5	0	0.00067573
hsa-miR-4732-5p	0	0	0	15	0	9	64	0	15	24	0	4	16	0	29	0	0	12	hsa-miR-4732-5p	0	0	0	0.000337198	0	0.000171408	0.00164974	0	0.000596232	0.000315045	0	6.24731e-05	0.000259763	0	0.000377703	0	0	0.000119006			9	0	64	10.4444	16.2634	155.713		9	0	0.00164974
hsa-miR-378a-3p	3339	8143	6265	5616	398	8150	4563	16920	3944	4286	14618	1875	2295	974	2269	2129	1086	2131	hsa-miR-378a-3p	2.12582	0.478511	1.62339	0.126247	0.354692	0.15522	0.117621	3.99777	0.156769	0.0562618	0.490056	0.0292842	0.0372597	0.134686	0.029552	0.113401	0.0151632	0.0211334			18	398	16920	4944.5	4567.23	92.37		18	0.0151632	3.99777
hsa-miR-320a	29870	4528	40704	9811	4568	18153	7998	49596	8789	6379	66193	2629	5737	6425	4281	28371	5587	6874	hsa-miR-320a	19.0171	0.266081	10.5473	0.22055	4.07094	0.34573	0.206166	11.7183	0.349352	0.0837364	2.21906	0.0410604	0.0931413	0.888456	0.0557568	1.51117	0.078008	0.0681703			18	2629	66193	17027.4	18476.4	108.51		18	0.0410604	19.0171
hsa-miR-1255a	0	0	0	0	0	3	13	0	8	0	0	0	14	0	16	0	0	0	hsa-miR-1255a	0	0	0	0	0	5.71361e-05	0.000335104	0	0.000317991	0	0	0	0.000227293	0	0.000208388	0	0	0			5	0	16	3	5.59411	186.47		5	0	0.000335104
hsa-miR-128	0	258	47	440	71	439	498	364	161	234	0	174	45	0	78	8	172	200	hsa-miR-128	0	0.015161	0.0121787	0.00989115	0.0632742	0.00836091	0.0128371	0.086004	0.00639956	0.00307169	0	0.00271758	0.000730583	0	0.00101589	0.000426118	0.00240153	0.00198343			15	0	498	177.167	165.273	93.287		15	0	0.086004
hsa-miR-1229-3p	0	0	0	7	0	6	13	0	0	0	0	8	0	0	0	0	0	32	hsa-miR-1229-3p	0	0	0	0.000157359	0	0.000114272	0.000335104	0	0	0	0	0.000124946	0	0	0	0	0	0.000317348			5	0	32	3.66667	8.044	219.382		5	0	0.000335104
hsa-miR-4286	0	16	37	63	0	108	45	36	16	56	631	31	44	0	75	0	148	46	hsa-miR-4286	0	0.000940216	0.00958748	0.00141623	0	0.0020569	0.00115997	0.00850589	0.000635981	0.000735106	0.0211537	0.000484166	0.000714348	0	0.000976819	0	0.00206644	0.000456188			14	0	631	75.1111	144.125	191.882		14	0	0.0211537
hsa-miR-330-3p	0	33	0	13	0	48	35	0	12	0	0	0	0	0	0	0	0	40	hsa-miR-330-3p	0	0.0019392	0	0.000292239	0	0.000914177	0.000902203	0	0.000476986	0	0	0	0	0	0	0	0	0.000396685			6	0	48	10.0556	16.6468	165.548		6	0	0.0019392
hsa-let-7f-1-3p	0	0	0	0	0	7	4	0	0	0	0	8	0	0	23	0	0	12	hsa-let-7f-1-3p	0	0	0	0	0	0.000133318	0.000103109	0	0	0	0	0.000124946	0	0	0.000299558	0	0	0.000119006			5	0	23	3	6.13572	204.524		5	0	0.000299558
hsa-miR-1307-3p	52	152	93	258	0	1136	301	414	220	104	2	95	37	0	75	167	0	133	hsa-miR-1307-3p	0.0331065	0.00893205	0.0240983	0.00579981	0	0.0216355	0.00775894	0.0978178	0.00874474	0.0013652	6.70482e-05	0.00148373	0.000600702	0	0.000976819	0.0088952	0	0.00131898			15	0	1136	179.944	264.741	147.124		15	0	0.0978178
hsa-miR-766-3p	0	0	0	14	0	28	12	0	43	0	0	28	0	0	14	0	0	176	hsa-miR-766-3p	0	0	0	0.000314718	0	0.00053327	0.000309327	0	0.0017092	0	0	0.000437311	0	0	0.00018234	0	0	0.00174541			7	0	176	17.5	41.5979	237.702		7	0	0.00174541
hsa-miR-136-3p	0	49	0	50	0	17	8	0	8	0	0	20	89	0	0	0	0	44	hsa-miR-136-3p	0	0.00287941	0	0.001124	0	0.000323771	0.000206218	0	0.000317991	0	0	0.000312365	0.00144493	0	0	0	0	0.000436354			8	0	89	15.8333	25.5095	161.113		8	0	0.00287941
hsa-miR-1290	0	0	0	11	0	0	3	0	7	0	0	17	0	0	0	0	0	8	hsa-miR-1290	0	0	0	0.000247279	0	0	7.73317e-05	0	0.000278242	0	0	0.00026551	0	0	0	0	0	7.9337e-05			5	0	17	2.55556	4.93752	193.207		5	0	0.000278242
hsa-miR-769-5p	1047	259	1852	683	31	1036	794	2470	280	258	2827	110	353	355	124	782	341	250	hsa-miR-769-5p	0.666586	0.0152198	0.479892	0.0153538	0.0276268	0.019731	0.0204671	0.583599	0.0111297	0.00338674	0.0947727	0.00171801	0.00573102	0.0490898	0.00161501	0.041653	0.00476118	0.00247928			18	31	2827	769.556	819.279	106.461		18	0.00161501	0.666586
hsa-miR-191-3p	0	17	45	24	0	81	15	50	9	51	258	0	15	0	33	0	0	66	hsa-miR-191-3p	0	0.00099898	0.0116604	0.000539517	0	0.00154267	0.000386658	0.0118137	0.000357739	0.000669471	0.00864922	0	0.000243528	0	0.0004298	0	0	0.00065453			12	0	258	36.8889	60.6813	164.498		12	0	0.0118137
hsa-miR-323a-3p	0	0	0	9	0	0	0	0	15	18	0	15	14	0	0	0	0	0	hsa-miR-323a-3p	0	0	0	0.000202319	0	0	0	0	0.000596232	0.000236284	0	0.000234274	0.000227293	0	0	0	0	0			5	0	18	3.94444	6.73422	170.727		5	0	0.000596232
hsa-miR-1468	0	36	14	86	0	129	44	84	28	35	0	99	14	128	19	0	104	67	hsa-miR-1468	0	0.00211549	0.00362769	0.00193327	0	0.00245685	0.0011342	0.0198471	0.00111297	0.000459441	0	0.00154621	0.000227293	0.0177	0.000247461	0	0.00145209	0.000664447			14	0	129	49.2778	45.2884	91.9042		14	0	0.0198471
hsa-miR-106b-5p	0	21	8	105	0	52	59	0	31	0	275	0	0	0	0	206	0	0	hsa-miR-106b-5p	0	0.00123403	0.00207297	0.00236039	0	0.000990359	0.00152086	0	0.00123221	0	0.00921913	0	0	0	0	0.0109725	0	0			8	0	275	42.0556	78.5534	186.785		8	0	0.0109725
hsa-miR-3960	190	9	145	94	96	44	61	222	27	1	0	13	28	142	17	1	0	4	hsa-miR-3960	0.120966	0.000528872	0.0375726	0.00211311	0.0855539	0.000837996	0.00157241	0.052453	0.00107322	1.31269e-05	0	0.000203037	0.000454585	0.0196359	0.000221412	5.32647e-05	0	3.96685e-05			16	0	222	60.7778	71.068	116.931		16	0	0.120966
hsa-miR-144-3p	29	73	9	257	0	87	112	0	108	18	0	32	7	0	0	0	0	33	hsa-miR-144-3p	0.0184632	0.00428974	0.00233209	0.00577733	0	0.00165695	0.00288705	0	0.00429287	0.000236284	0	0.000499784	0.000113646	0	0	0	0	0.000327265			11	0	257	42.5	65.9993	155.293		11	0	0.0184632
hsa-miR-181c-3p	0	45	8	77	0	89	69	59	77	24	0	29	56	0	40	0	0	50	hsa-miR-181c-3p	0	0.00264436	0.00207297	0.00173095	0	0.00169504	0.00177863	0.0139402	0.00306066	0.000315045	0	0.00045293	0.00090917	0	0.00052097	0	0	0.000495856			12	0	89	34.6111	31.8085	91.9026		12	0	0.0139402
hsa-miR-221-5p	0	0	0	28	0	15	34	0	0	0	0	7	0	0	0	1	0	39	hsa-miR-221-5p	0	0	0	0.000629437	0	0.00028568	0.000876426	0	0	0	0	0.000109328	0	0	0	5.32647e-05	0	0.000386768			6	0	39	6.88889	13.0198	188.998		6	0	0.000876426
hsa-miR-96-5p	0	0	0	0	0	0	9	0	10	27	0	0	21	0	0	0	0	0	hsa-miR-96-5p	0	0	0	0	0	0	0.000231995	0	0.000397488	0.000354426	0	0	0.000340939	0	0	0	0	0			4	0	27	3.72222	8.04989	216.266		4	0	0.000397488
hsa-miR-98-3p	0	0	0	2	0	4	6	0	6	0	0	16	0	0	0	0	0	0	hsa-miR-98-3p	0	0	0	4.49598e-05	0	7.61814e-05	0.000154663	0	0.000238493	0	0	0.000249892	0	0	0	0	0	0			5	0	16	1.88889	4.08568	216.301		5	0	0.000249892
hsa-miR-15b-3p	0	10	14	17	0	5	39	0	9	0	0	15	16	0	0	0	106	6	hsa-miR-15b-3p	0	0.000587635	0.00362769	0.000382158	0	9.52268e-05	0.00100531	0	0.000357739	0	0	0.000234274	0.000259763	0	0	0	0.00148002	5.95028e-05			10	0	106	13.1667	25.2569	191.825		10	0	0.00362769
hsa-miR-1301	0	0	0	21	0	35	0	0	3	0	0	8	5	0	0	0	0	24	hsa-miR-1301	0	0	0	0.000472078	0	0.000666588	0	0	0.000119246	0	0	0.000124946	8.11759e-05	0	0	0	0	0.000238011			6	0	35	5.33333	10.3696	194.431		6	0	0.000666588
hsa-miR-2355-5p	0	10	0	6	0	0	6	0	6	27	0	0	0	0	0	0	0	0	hsa-miR-2355-5p	0	0.000587635	0	0.000134879	0	0	0.000154663	0	0.000238493	0.000354426	0	0	0	0	0	0	0	0			5	0	27	3.05556	6.72548	220.106		5	0	0.000587635
hsa-miR-335-5p	0	79	0	138	0	58	170	0	76	44	0	39	0	0	0	275	0	23	hsa-miR-335-5p	0	0.00464232	0	0.00310223	0	0.00110463	0.00438213	0	0.00302091	0.000577583	0	0.000609112	0	0	0	0.0146478	0	0.000228094			9	0	275	50.1111	75.8232	151.31		9	0	0.0146478
hsa-miR-3613-5p	0	0	0	9	0	0	7	0	5	0	0	0	0	0	0	0	0	10	hsa-miR-3613-5p	0	0	0	0.000202319	0	0	0.000180441	0	0.000198744	0	0	0	0	0	0	0	0	9.91713e-05			4	0	10	1.72222	3.44376	199.96		4	0	0.000202319
hsa-miR-4488	0	4	0	14	0	9	13	0	0	0	0	0	0	0	0	0	0	0	hsa-miR-4488	0	0.000235054	0	0.000314718	0	0.000171408	0.000335104	0	0	0	0	0	0	0	0	0	0	0			4	0	14	2.22222	4.68484	210.818		4	0	0.000335104
hsa-miR-493-5p	0	0	0	9	0	19	0	0	24	0	0	15	94	0	0	0	0	43	hsa-miR-493-5p	0	0	0	0.000202319	0	0.000361862	0	0	0.000953972	0	0	0.000234274	0.00152611	0	0	0	0	0.000426436			6	0	94	11.3333	23.7833	209.853		6	0	0.00152611
hsa-miR-326	0	0	13	142	0	131	42	43	41	18	681	52	10	264	0	0	118	248	hsa-miR-326	0	0	0.00336857	0.00319214	0	0.00249494	0.00108264	0.0101598	0.0016297	0.000236284	0.0228299	0.00081215	0.000162352	0.0365062	0	0	0.00164756	0.00245945			13	0	681	100.167	167.015	166.738		13	0	0.0365062
hsa-miR-483-5p	345	26	325	140	43	155	145	857	72	90	2	11	5	306	22	161	0	1	hsa-miR-483-5p	0.219649	0.00152785	0.0842143	0.00314718	0.038321	0.00295203	0.0037377	0.202488	0.00286192	0.00118142	6.70482e-05	0.000171801	8.11759e-05	0.042314	0.000286534	0.00857562	0	9.91713e-06			17	0	857	150.333	210.454	139.992		17	0	0.219649
hsa-miR-502-3p	0	60	12	21	0	7	66	0	6	0	0	26	0	0	12	0	0	0	hsa-miR-502-3p	0	0.00352581	0.00310945	0.000472078	0	0.000133318	0.0017013	0	0.000238493	0	0	0.000406075	0	0	0.000156291	0	0	0			8	0	66	11.6667	20.2862	173.882		8	0	0.00352581
hsa-miR-3174	0	0	0	0	0	0	6	0	4	0	0	0	18	0	0	0	0	25	hsa-miR-3174	0	0	0	0	0	0	0.000154663	0	0.000158995	0	0	0	0.000292233	0	0	0	0	0.000247928			4	0	25	2.94444	7.05001	239.434		4	0	0.000292233
hsa-miR-3620-3p	0	0	0	0	0	5	0	0	12	0	0	15	44	0	0	0	126	92	hsa-miR-3620-3p	0	0	0	0	0	9.52268e-05	0	0	0.000476986	0	0	0.000234274	0.000714348	0	0	0	0.00175926	0.000912376			6	0	126	16.3333	35.8658	219.586		6	0	0.00175926
hsa-miR-181b-5p	99	868	576	2519	244	2781	3671	3410	1321	1201	234	1208	390	2	479	945	239	713	hsa-miR-181b-5p	0.0630296	0.0510067	0.149254	0.0566268	0.217449	0.0529651	0.0946282	0.805697	0.0525082	0.0157654	0.00784464	0.0188669	0.00633172	0.000276562	0.00623862	0.0503351	0.00333702	0.00707091			18	2	3671	1161.11	1153.32	99.329		18	0.000276562	0.805697
hsa-miR-340-3p	0	0	0	0	0	11	6	0	7	0	0	0	0	0	0	0	0	35	hsa-miR-340-3p	0	0	0	0	0	0.000209499	0.000154663	0	0.000278242	0	0	0	0	0	0	0	0	0.000347099			4	0	35	3.27778	8.53233	260.308		4	0	0.000347099
hsa-miR-17-3p	0	8	0	36	0	6	10	0	8	0	0	0	0	0	0	0	0	0	hsa-miR-17-3p	0	0.000470108	0	0.000809276	0	0.000114272	0.000257772	0	0.000317991	0	0	0	0	0	0	0	0	0			5	0	36	3.77778	8.7552	231.755		5	0	0.000809276
hsa-miR-296-5p	0	0	0	0	0	8	0	0	4	14	0	0	0	0	0	0	0	7	hsa-miR-296-5p	0	0	0	0	0	0.000152363	0	0	0.000158995	0.000183776	0	0	0	0	0	0	0	6.94199e-05			4	0	14	1.83333	3.94447	215.153		4	0	0.000183776
hsa-miR-627	0	20	0	9	0	7	29	0	9	15	0	0	0	0	0	0	0	0	hsa-miR-627	0	0.00117527	0	0.000202319	0	0.000133318	0.000747539	0	0.000357739	0.000196903	0	0	0	0	0	0	0	0			6	0	29	4.94444	8.53003	172.517		6	0	0.00117527
hsa-miR-31-5p	0	0	0	25	0	0	30	0	2	0	0	9	14	0	0	0	0	14	hsa-miR-31-5p	0	0	0	0.000561997	0	0	0.000773317	0	7.94976e-05	0	0	0.000140564	0.000227293	0	0	0	0	0.00013884			6	0	30	5.22222	9.42809	180.538		6	0	0.000773317
hsa-miR-133a	0	71	0	28	0	757	41	63	60	21	0	40	16	0	53	0	0	145	hsa-miR-133a	0	0.00417221	0	0.000629437	0	0.0144173	0.00105687	0.0148853	0.00238493	0.000275665	0	0.000624731	0.000259763	0	0.000690286	0	0	0.00143798			11	0	757	71.9444	175.078	243.351		11	0	0.0148853
hsa-miR-6503-3p	0	4	0	29	0	2	0	0	10	0	0	6	0	0	0	0	0	14	hsa-miR-6503-3p	0	0.000235054	0	0.000651917	0	3.80907e-05	0	0	0.000397488	0	0	9.37096e-05	0	0	0	0	0	0.00013884			6	0	29	3.61111	7.50795	207.912		6	0	0.000651917
hsa-miR-4449	0	0	0	0	0	23	9	0	7	0	0	11	0	0	0	0	0	0	hsa-miR-4449	0	0	0	0	0	0.000438043	0.000231995	0	0.000278242	0	0	0.000171801	0	0	0	0	0	0			4	0	23	2.77778	6.14104	221.078		4	0	0.000438043
hsa-miR-125a-3p	0	11	0	8	0	3	0	0	3	12	0	15	0	0	0	0	0	0	hsa-miR-125a-3p	0	0.000646399	0	0.000179839	0	5.71361e-05	0	0	0.000119246	0.000157523	0	0.000234274	0	0	0	0	0	0			6	0	15	2.88889	4.98101	172.42		6	0	0.000646399
hsa-miR-18a-3p	0	0	0	51	0	22	9	0	21	0	0	14	0	0	0	0	0	0	hsa-miR-18a-3p	0	0	0	0.00114647	0	0.000418998	0.000231995	0	0.000834725	0	0	0.000218656	0	0	0	0	0	0			5	0	51	6.5	13.378	205.815		5	0	0.00114647
hsa-miR-5706	0	0	0	11	0	12	5	0	0	0	0	0	0	0	0	0	0	10	hsa-miR-5706	0	0	0	0.000247279	0	0.000228544	0.000128886	0	0	0	0	0	0	0	0	0	0	9.91713e-05			4	0	12	2.11111	4.26875	202.204		4	0	0.000247279
hsa-miR-184	179	136	2873	171	77	484	967	120	3803	471	1358	405	46	1112	325	2202	827	133	hsa-miR-184	0.113963	0.00799184	0.744455	0.00384406	0.0686213	0.00921795	0.0249266	0.028353	0.151165	0.00618276	0.0455258	0.0063254	0.000746818	0.153769	0.00423288	0.117289	0.0115469	0.00131898			18	46	3803	871.611	1069.26	122.676		18	0.000746818	0.744455
hsa-miR-493-3p	0	0	0	0	0	7	3	0	2	0	0	0	0	0	24	0	0	9	hsa-miR-493-3p	0	0	0	0	0	0.000133318	7.73317e-05	0	7.94976e-05	0	0	0	0	0	0.000312582	0	0	8.92541e-05			5	0	24	2.5	5.97298	238.919		5	0	0.000312582
hsa-miR-93-3p	0	0	0	12	0	0	7	0	10	0	0	0	0	0	39	0	0	0	hsa-miR-93-3p	0	0	0	0.000269759	0	0	0.000180441	0	0.000397488	0	0	0	0	0	0.000507946	0	0	0			4	0	39	3.77778	9.57052	253.337		4	0	0.000507946
hsa-miR-222-5p	0	16	0	14	0	2	5	0	6	0	0	13	7	0	0	0	0	0	hsa-miR-222-5p	0	0.000940216	0	0.000314718	0	3.80907e-05	0.000128886	0	0.000238493	0	0	0.000203037	0.000113646	0	0	0	0	0			7	0	16	3.5	5.50134	157.181		7	0	0.000940216
hsa-miR-4787-5p	0	10	4	13	0	4	0	0	12	0	0	0	0	0	0	0	0	0	hsa-miR-4787-5p	0	0.000587635	0.00103648	0.000292239	0	7.61814e-05	0	0	0.000476986	0	0	0	0	0	0	0	0	0			5	0	13	2.38889	4.48709	187.832		5	0	0.00103648
hsa-miR-550a-3p	0	0	0	13	0	0	12	0	14	16	0	0	0	0	0	0	0	0	hsa-miR-550a-3p	0	0	0	0.000292239	0	0	0.000309327	0	0.000556483	0.00021003	0	0	0	0	0	0	0	0			4	0	16	3.05556	5.92574	193.933		4	0	0.000556483
hsa-miR-450b-5p	0	16	0	79	0	7	5	0	6	44	0	0	9	0	0	0	0	0	hsa-miR-450b-5p	0	0.000940216	0	0.00177591	0	0.000133318	0.000128886	0	0.000238493	0.000577583	0	0	0.000146117	0	0	0	0	0			7	0	79	9.22222	20.4265	221.492		7	0	0.00177591
hsa-miR-625-5p	0	0	0	13	0	5	0	0	5	0	0	0	0	0	0	0	0	15	hsa-miR-625-5p	0	0	0	0.000292239	0	9.52268e-05	0	0	0.000198744	0	0	0	0	0	0	0	0	0.000148757			4	0	15	2.11111	4.62587	219.12		4	0	0.000292239
hsa-miR-1538	28	21	12	25	0	91	12	19	4	18	196	0	0	0	37	0	0	27	hsa-miR-1538	0.0178266	0.00123403	0.00310945	0.000561997	0	0.00173313	0.000309327	0.00448922	0.000158995	0.000236284	0.00657073	0	0	0	0.000481897	0	0	0.000267762			12	0	196	27.2222	47.4621	174.351		12	0	0.0178266
hsa-miR-10b-3p	0	0	0	43	0	3	29	0	3	0	0	17	0	0	16	0	0	0	hsa-miR-10b-3p	0	0	0	0.000966635	0	5.71361e-05	0.000747539	0	0.000119246	0	0	0.00026551	0	0	0.000208388	0	0	0			6	0	43	6.16667	12.2918	199.326		6	0	0.000966635
hsa-miR-636	0	0	0	36	0	7	29	0	0	31	0	6	0	0	0	0	0	0	hsa-miR-636	0	0	0	0.000809276	0	0.000133318	0.000747539	0	0	0.000406933	0	9.37096e-05	0	0	0	0	0	0			5	0	36	6.05556	12.1823	201.176		5	0	0.000809276
hsa-miR-4448	49	49	36	50	55	119	225	58	6838	249	982	58	44	140	7	5245	550	63	hsa-miR-4448	0.0311965	0.00287941	0.00932836	0.001124	0.0490152	0.0022664	0.00579988	0.0137039	0.271802	0.0032686	0.0329207	0.000905859	0.000714348	0.0193593	9.11698e-05	0.279373	0.00767932	0.000624779			18	7	6838	823.167	1932.83	234.804		18	9.11698e-05	0.279373
hsa-miR-429	1	40	775	54	64	5	25	29	567	37	240	78	56	192	36	2955	0	1	hsa-miR-429	0.000636663	0.00235054	0.200819	0.00121391	0.0570359	9.52268e-05	0.000644431	0.00685197	0.0225376	0.000485695	0.00804579	0.00121823	0.00090917	0.02655	0.000468873	0.157397	0	9.91713e-06			17	0	2955	286.389	698.497	243.898		17	0	0.200819
hsa-miR-1254	0	14	0	13	0	0	10	0	0	39	1	0	0	0	0	0	0	0	hsa-miR-1254	0	0.000822689	0	0.000292239	0	0	0.000257772	0	0	0.000511949	3.35241e-05	0	0	0	0	0	0	0			5	0	39	4.27778	9.87454	230.833		5	0	0.000822689
hsa-miR-3679-5p	0	8	0	0	0	0	10	0	8	0	0	0	7	0	0	0	0	0	hsa-miR-3679-5p	0	0.000470108	0	0	0	0	0.000257772	0	0.000317991	0	0	0	0.000113646	0	0	0	0	0			4	0	10	1.83333	3.56865	194.654		4	0	0.000470108
hsa-miR-3127-5p	0	0	0	0	0	17	29	0	10	0	0	31	0	0	0	0	125	0	hsa-miR-3127-5p	0	0	0	0	0	0.000323771	0.000747539	0	0.000397488	0	0	0.000484166	0	0	0	0	0.0017453	0			5	0	125	11.7778	30.0187	254.876		5	0	0.0017453
hsa-miR-942	18	15	18	44	0	42	16	65	17	24	0	0	28	0	0	0	0	10	hsa-miR-942	0.0114599	0.000881453	0.00466418	0.000989115	0	0.000799905	0.000412436	0.0153579	0.00067573	0.000315045	0	0	0.000454585	0	0	0	0	9.91713e-05			11	0	65	16.5	18.6335	112.93		11	0	0.0153579
hsa-miR-378g	0	0	4	3	0	4	0	4	1	3	5	0	14	0	0	0	1	0	hsa-miR-378g	0	0	0.00103648	6.74397e-05	0	7.61814e-05	0	0.000945099	3.97488e-05	3.93807e-05	0.000167621	0	0.000227293	0	0	0	1.39624e-05	0			9	0	14	2.16667	3.46834	160.077		9	0	0.00103648
hsa-miR-320b	47	35	119	69	0	58	49	289	43	48	63	12	0	50	43	3	8	19	hsa-miR-320b	0.0299232	0.00205672	0.0308354	0.00155111	0	0.00110463	0.00126308	0.0682834	0.0017092	0.000630091	0.00211202	0.000187419	0	0.00691405	0.000560043	0.000159794	0.000111699	0.000188425			16	0	289	53.0556	65.9871	124.373		16	0	0.0682834
hsa-miR-873-3p	50	43	328	20	0	16	88	335	31	35	1	89	40	0	17	284	0	26	hsa-miR-873-3p	0.0318331	0.00252683	0.0849917	0.000449598	0	0.000304726	0.0022684	0.0791521	0.00123221	0.000459441	3.35241e-05	0.00139003	0.000649407	0	0.000221412	0.0151272	0	0.000257845			15	0	335	77.9444	112.859	144.794		15	0	0.0849917
hsa-miR-338-5p	0	12	13	41	0	14	19	0	20	0	0	11	0	0	0	0	0	0	hsa-miR-338-5p	0	0.000705162	0.00336857	0.000921676	0	0.000266635	0.000489767	0	0.000794976	0	0	0.000171801	0	0	0	0	0	0			7	0	41	7.22222	11.2017	155.1		7	0	0.00336857
hsa-miR-431-5p	0	0	18	50	22	113	27	0	41	25	0	25	12	161	0	0	83	65	hsa-miR-431-5p	0	0	0.00466418	0.001124	0.0196061	0.00215213	0.000695985	0	0.0016297	0.000328172	0	0.000390457	0.000194822	0.0222632	0	0	0.00115888	0.000644613			12	0	161	35.6667	44.7332	125.42		12	0	0.0222632
hsa-miR-543	0	19	0	11	0	0	0	0	10	0	0	0	0	0	30	0	0	17	hsa-miR-543	0	0.00111651	0	0.000247279	0	0	0	0	0.000397488	0	0	0	0	0	0.000390728	0	0	0.000168591			5	0	30	4.83333	8.91298	184.406		5	0	0.00111651
hsa-miR-550a-5p	0	0	0	26	0	8	0	0	5	22	0	0	0	0	0	0	0	4	hsa-miR-550a-5p	0	0	0	0.000584477	0	0.000152363	0	0	0.000198744	0.000288791	0	0	0	0	0	0	0	3.96685e-05			5	0	26	3.61111	7.78489	215.582		5	0	0.000584477
hsa-miR-4435	0	0	0	9	0	9	0	0	4	0	0	19	0	0	14	0	0	104	hsa-miR-4435	0	0	0	0.000202319	0	0.000171408	0	0	0.000158995	0	0	0.000296747	0	0	0.00018234	0	0	0.00103138			6	0	104	8.83333	24.4306	276.573		6	0	0.00103138
hsa-miR-3613-3p	0	6	0	9	0	4	0	0	10	0	0	0	0	0	0	0	0	0	hsa-miR-3613-3p	0	0.000352581	0	0.000202319	0	7.61814e-05	0	0	0.000397488	0	0	0	0	0	0	0	0	0			4	0	10	1.61111	3.31021	205.462		4	0	0.000397488
hsa-miR-4454	0	7	0	3	0	5	0	0	24	14	0	0	13	0	0	0	0	0	hsa-miR-4454	0	0.000411345	0	6.74397e-05	0	9.52268e-05	0	0	0.000953972	0.000183776	0	0	0.000211057	0	0	0	0	0			6	0	24	3.66667	6.78233	184.973		6	0	0.000953972
hsa-miR-152	0	44	38	68	0	44	43	0	15	16	0	33	17	1	41	0	0	33	hsa-miR-152	0	0.00258559	0.0098466	0.00152863	0	0.000837996	0.00110842	0	0.000596232	0.00021003	0	0.000515403	0.000275998	0.000138281	0.000533994	0	0	0.000327265			12	0	68	21.8333	21.473	98.3495		12	0	0.0098466
hsa-miR-4661-5p	0	12	0	13	0	14	8	0	0	0	0	0	0	0	0	0	0	0	hsa-miR-4661-5p	0	0.000705162	0	0.000292239	0	0.000266635	0.000206218	0	0	0	0	0	0	0	0	0	0	0			4	0	14	2.61111	5.14655	197.102		4	0	0.000705162
hsa-miR-369-3p	0	0	0	10	0	11	3	0	11	0	0	0	0	0	0	0	0	0	hsa-miR-369-3p	0	0	0	0.000224799	0	0.000209499	7.73317e-05	0	0.000437237	0	0	0	0	0	0	0	0	0			4	0	11	1.94444	4.07968	209.812		4	0	0.000437237
hsa-let-7i-3p	0	0	0	39	0	14	13	0	8	0	0	0	0	0	0	0	0	0	hsa-let-7i-3p	0	0	0	0.000876716	0	0.000266635	0.000335104	0	0.000317991	0	0	0	0	0	0	0	0	0			4	0	39	4.11111	9.83923	239.333		4	0	0.000876716
hsa-miR-3138	0	0	0	17	0	16	5	0	2	0	0	0	0	0	0	0	0	0	hsa-miR-3138	0	0	0	0.000382158	0	0.000304726	0.000128886	0	7.94976e-05	0	0	0	0	0	0	0	0	0			4	0	17	2.22222	5.3419	240.386		4	0	0.000382158
hsa-miR-323b-3p	0	42	0	33	0	49	5	0	46	23	236	0	9	0	16	0	0	34	hsa-miR-323b-3p	0	0.00246807	0	0.000741836	0	0.000933223	0.000128886	0	0.00182845	0.000301918	0.00791169	0	0.000146117	0	0.000208388	0	0	0.000337182			10	0	236	27.3889	55.099	201.173		10	0	0.00791169
hsa-miR-6509-5p	0	15	0	13	0	0	6	0	3	21	0	0	0	0	0	0	0	0	hsa-miR-6509-5p	0	0.000881453	0	0.000292239	0	0	0.000154663	0	0.000119246	0.000275665	0	0	0	0	0	0	0	0			5	0	21	3.22222	6.38524	198.163		5	0	0.000881453
hsa-miR-320c	93	24	15	5	2	54	3	66	21	13	225	10	3	321	3	201	0	0	hsa-miR-320c	0.0885276	0.00141032	0.00388682	0.000112399	0.00178237	0.00102845	7.73317e-05	0.0155941	0.000834725	0.00017065	0.00754293	0.000156183	4.87056e-05	0.0443882	3.90728e-05	0.0107062	0	0			16	0	321	58.8333	93.6987	159.261		16	0	0.0885276
hsa-miR-1275	40	12	60	3	122	40	12	112	13	17	0	12	0	0	18	334	0	0	hsa-miR-1275	0.0380764	0.000705162	0.0155473	6.74397e-05	0.108725	0.000761814	0.000309327	0.0264628	0.000516735	0.000223157	0	0.000187419	0	0	0.000234437	0.0177904	0	0			13	0	334	44.1667	81.1297	183.69		13	0	0.108725
hsa-miR-589-3p	0	11	0	20	0	0	15	0	1	0	0	0	0	0	0	0	0	0	hsa-miR-589-3p	0	0.000646399	0	0.000449598	0	0	0.000386658	0	3.97488e-05	0	0	0	0	0	0	0	0	0			4	0	20	2.61111	6.05989	232.081		4	0	0.000646399
hsa-miR-9-5p	147	57	182	26	300	259	1187	2204	160	20	0	22	0	283	0	384	0	22	hsa-miR-9-5p	0.0935894	0.00334952	0.04716	0.000584477	0.267356	0.00493275	0.0305976	0.52075	0.00635981	0.000262538	0	0.000343602	0	0.0391335	0	0.0204536	0	0.000218177			14	0	2204	291.833	553.27	189.584		14	0	0.52075
hsa-miR-5010-3p	0	0	0	11	0	7	1	0	7	0	0	0	0	0	0	0	0	0	hsa-miR-5010-3p	0	0	0	0.000247279	0	0.000133318	2.57772e-05	0	0.000278242	0	0	0	0	0	0	0	0	0			4	0	11	1.44444	3.27598	226.798		4	0	0.000278242
hsa-miR-320d	509	89	263	186	32	158	248	726	132	102	506	41	34	1	14	164	4	48	hsa-miR-320d	0.324061	0.00522995	0.0681488	0.00418126	0.028518	0.00300917	0.00639275	0.171536	0.00524684	0.00133894	0.0169632	0.000640349	0.000551996	0.000138281	0.00018234	0.00873541	5.58496e-05	0.000476022			18	1	726	180.944	204.668	113.111		18	5.58496e-05	0.324061
hsa-miR-4301	0	87	9	196	45	90	124	0	94	75	0	46	136	0	62	0	231	259	hsa-miR-4301	0	0.00511243	0.00233209	0.00440606	0.0401034	0.00171408	0.00319638	0	0.00373639	0.000984516	0	0.00071844	0.00220798	0	0.000807504	0	0.00322532	0.00256854			13	0	259	80.7778	81.7007	101.143		13	0	0.0401034
hsa-miR-185-3p	0	24	49	30	0	108	27	84	33	20	0	25	30	0	19	0	0	75	hsa-miR-185-3p	0	0.00141033	0.0126969	0.000674397	0	0.0020569	0.000695985	0.0198471	0.00131171	0.000262538	0	0.000390457	0.000487056	0	0.000247461	0	0	0.000743784			12	0	108	29.1111	31.6895	108.857		12	0	0.0198471
hsa-miR-766-5p	28	0	37	0	32	0	0	20	0	0	0	0	0	0	0	0	0	0	hsa-miR-766-5p	0.0266535	0	0.00958748	0	0.028518	0	0	0.0047255	0	0	0	0	0	0	0	0	0	0			4	0	37	6.5	12.8715	198.024		4	0	0.028518
hsa-miR-194-5p	0	9	0	38	0	19	139	0	16	22	0	0	0	0	0	0	0	29	hsa-miR-194-5p	0	0.000528872	0	0.000854236	0	0.000361862	0.00358303	0	0.000635981	0.000288791	0	0	0	0	0	0	0	0.000287597			7	0	139	15.1111	33.1465	219.352		7	0	0.00358303
hsa-miR-3157-3p	0	0	0	13	0	0	0	0	0	20	0	12	0	0	0	0	0	0	hsa-miR-3157-3p	0	0	0	0.000292239	0	0	0	0	0	0.000262538	0	0.000187419	0	0	0	0	0	0			3	0	20	2.5	5.94336	237.734		3	0	0.000292239
hsa-miR-3074-5p	0	0	0	13	0	23	1	0	0	0	0	0	13	0	0	0	0	0	hsa-miR-3074-5p	0	0	0	0.000292239	0	0.000438043	2.57772e-05	0	0	0	0	0	0.000211057	0	0	0	0	0			4	0	23	2.77778	6.54896	235.763		4	0	0.000438043
hsa-miR-3612	0	0	7	0	0	0	0	11	1	0	0	0	0	26	0	2	0	0	hsa-miR-3612	0	0	0.00181385	0	0	0	0	0.00259902	3.97488e-05	0	0	0	0	0.00359531	0	0.000106529	0	0			5	0	26	2.61111	6.54522	250.668		5	0	0.00359531
hsa-miR-4688	0	0	0	12	0	0	7	0	4	0	0	0	0	0	0	0	0	0	hsa-miR-4688	0	0	0	0.000269759	0	0	0.000180441	0	0.000158995	0	0	0	0	0	0	0	0	0			3	0	12	1.27778	3.25044	254.382		3	0	0.000269759
hsa-miR-2110	29	33	30	10	0	34	22	115	5	0	0	11	17	0	0	0	0	0	hsa-miR-2110	0.0276054	0.0019392	0.00777363	0.000224799	0	0.000647542	0.000567099	0.0271716	0.000198744	0	0	0.000171801	0.000275998	0	0	0	0	0			10	0	115	17	27.6831	162.842		10	0	0.0276054
hsa-miR-4755-3p	0	5	0	20	0	0	10	0	0	0	0	0	0	0	0	0	0	0	hsa-miR-4755-3p	0	0.000293818	0	0.000449598	0	0	0.000257772	0	0	0	0	0	0	0	0	0	0	0			3	0	20	1.94444	5.1845	266.632		3	0	0.000449598
hsa-miR-628-5p	0	0	0	11	0	7	7	0	0	0	0	0	0	0	0	0	0	0	hsa-miR-628-5p	0	0	0	0.000247279	0	0.000133318	0.000180441	0	0	0	0	0	0	0	0	0	0	0			3	0	11	1.38889	3.2924	237.052		3	0	0.000247279
hsa-miR-598	0	21	16	34	2	61	67	79	22	20	0	10	64	0	16	0	0	56	hsa-miR-598	0	0.00123403	0.00414594	0.000764316	0.00178237	0.00116177	0.00172707	0.0186657	0.000874474	0.000262538	0	0.000156183	0.00103905	0	0.000208388	0	0	0.000555359			13	0	79	26	27.2375	104.76		13	0	0.0186657
hsa-let-7f-2-3p	0	28	0	0	0	0	20	0	0	11	0	6	0	0	0	0	142	0	hsa-let-7f-2-3p	0	0.00164538	0	0	0	0	0.000515544	0	0	0.000144396	0	9.37096e-05	0	0	0	0	0.00198266	0			5	0	142	11.5	33.5406	291.657		5	0	0.00198266
hsa-miR-4459	28	6	12	2	21	4	7	24	4	11	0	0	3	0	0	0	0	0	hsa-miR-4459	0.0266535	0.000352581	0.00310945	4.49598e-05	0.0187149	7.61814e-05	0.000180441	0.0056706	0.000158995	0.000144396	0	0	4.87056e-05	0	0	0	0	0			11	0	28	6.77778	8.97418	132.406		11	0	0.0266535
hsa-miR-3121-3p	0	0	0	8	0	0	0	0	0	30	0	21	0	0	0	0	0	0	hsa-miR-3121-3p	0	0	0	0.000179839	0	0	0	0	0	0.000393807	0	0.000327984	0	0	0	0	0	0			3	0	30	3.27778	8.44223	257.56		3	0	0.000393807
hsa-miR-216a-5p	0	0	0	11	0	0	0	0	0	18	0	28	0	0	0	0	0	0	hsa-miR-216a-5p	0	0	0	0.000247279	0	0	0	0	0	0.000236284	0	0.000437311	0	0	0	0	0	0			3	0	28	3.16667	7.85344	248.003		3	0	0.000437311
hsa-miR-4429	12	4	11	0	0	10	2	16	3	3	11	0	1	5	0	15	1	0	hsa-miR-4429	0.0114229	0.000235054	0.00285033	0	0	0.000190454	5.15544e-05	0.0037804	0.000119246	3.93807e-05	0.000368765	0	1.62352e-05	0.000691405	0	0.00079897	1.39624e-05	0			13	0	16	5.22222	5.64181	108.035		13	0	0.0114229
hsa-miR-656	0	0	0	9	0	5	0	0	0	10	0	0	0	0	0	0	0	0	hsa-miR-656	0	0	0	0.000202319	0	9.52268e-05	0	0	0	0.000131269	0	0	0	0	0	0	0	0			3	0	10	1.33333	3.19926	239.945		3	0	0.000202319
hsa-miR-132-3p	0	57	0	48	1	21	96	60	14	0	1	26	27	0	61	0	0	0	hsa-miR-132-3p	0	0.00334952	0	0.00107903	0.000891186	0.000399953	0.00247461	0.0141765	0.000556483	0	3.35241e-05	0.000406075	0.00043835	0	0.00079448	0	0	0			11	0	96	22.8889	29.4097	128.489		11	0	0.0141765
hsa-miR-380-3p	0	0	0	0	0	7	12	0	0	0	0	0	15	0	0	0	0	0	hsa-miR-380-3p	0	0	0	0	0	0.000133318	0.000309327	0	0	0	0	0	0.000243528	0	0	0	0	0			3	0	15	1.88889	4.56185	241.51		3	0	0.000309327
hsa-miR-370	0	0	34	34	0	39	0	9	53	0	0	14	0	0	21	0	0	41	hsa-miR-370	0	0	0.00881012	0.000764316	0	0.000742769	0	0.00212647	0.00210669	0	0	0.000218656	0	0	0.000273509	0	0	0.000406602			8	0	53	13.6111	18.3211	134.604		8	0	0.00881012
hsa-miR-576-3p	25	0	17	18	0	22	0	55	10	0	0	0	0	0	0	0	0	9	hsa-miR-576-3p	0.0159166	0	0.00440506	0.000404638	0	0.000418998	0	0.0129951	0.000397488	0	0	0	0	0	0	0	0	8.92541e-05			7	0	55	8.66667	14.5035	167.349		7	0	0.0159166
hsa-miR-141-3p	0	208	0	152	0	23	78	0	16	1	0	138	0	0	16	2	0	25	hsa-miR-141-3p	0	0.0122228	0	0.00341694	0	0.000438043	0.00201062	0	0.000635981	1.31269e-05	0	0.00215532	0	0	0.000208388	0.000106529	0	0.000247928			10	0	208	36.6111	63.7275	174.066		10	0	0.0122228
hsa-miR-205-5p	7	45	0	17	0	38	6	0	13	0	0	10	18	0	27	0	0	0	hsa-miR-205-5p	0.00666337	0.00264436	0	0.000382158	0	0.000723724	0.000154663	0	0.000516735	0	0	0.000156183	0.000292233	0	0.000351655	0	0	0			9	0	45	10.0556	14.0272	139.497		9	0	0.00666337
hsa-miR-214-3p	0	7	0	0	0	8	0	0	0	0	0	0	0	0	22	0	0	0	hsa-miR-214-3p	0	0.000411345	0	0	0	0.000152363	0	0	0	0	0	0	0	0	0.000286534	0	0	0			3	0	22	2.05556	5.53568	269.304		3	0	0.000411345
hsa-miR-196a-5p	0	2	0	0	0	1	12	0	0	0	0	2	0	0	39	0	0	0	hsa-miR-196a-5p	0	0.000117527	0	0	0	1.90454e-05	0.000309327	0	0	0	0	3.12365e-05	0	0	0.000507946	0	0	0			5	0	39	3.11111	9.39267	301.907		5	0	0.000507946
hsa-miR-616-3p	0	0	0	12	0	0	0	0	0	0	0	0	6	0	20	0	0	0	hsa-miR-616-3p	0	0	0	0.000269759	0	0	0	0	0	0	0	0	9.74111e-05	0	0.000260485	0	0	0			3	0	20	2.11111	5.42206	256.834		3	0	0.000269759
hsa-miR-4482-3p	0	0	0	0	0	17	19	0	19	61	0	0	13	0	0	68	0	0	hsa-miR-4482-3p	0	0	0	0	0	0.000323771	0.000489767	0	0.000755228	0.00080074	0	0	0.000211057	0	0	0.003622	0	0			6	0	68	10.9444	20.8199	190.232		6	0	0.003622
hsa-miR-134	0	12	190	54	0	238	42	223	76	41	0	7	72	0	0	0	0	230	hsa-miR-134	0	0.000705162	0.049233	0.00121391	0	0.0045328	0.00108264	0.0526893	0.00302091	0.000538202	0	0.000109328	0.00116893	0	0	0	0	0.00228094			11	0	238	65.8333	89.0718	135.299		11	0	0.0526893
hsa-miR-185-5p	0	0	10	11	0	9	0	0	11	0	0	0	0	0	0	0	92	0	hsa-miR-185-5p	0	0	0.00259121	0.000247279	0	0.000171408	0	0	0.000437237	0	0	0	0	0	0	0	0.00128454	0			5	0	92	7.38889	21.5629	291.828		5	0	0.00259121
hsa-miR-664b-3p	0	16	0	0	0	0	5	0	0	0	0	9	16	0	11	0	0	0	hsa-miR-664b-3p	0	0.000940216	0	0	0	0	0.000128886	0	0	0	0	0.000140564	0.000259763	0	0.000143267	0	0	0			5	0	16	3.16667	5.73175	181.003		5	0	0.000940216
hsa-miR-3620-5p	0	0	10	0	40	17	0	133	3	0	0	0	15	0	0	115	0	20	hsa-miR-3620-5p	0	0	0.00259121	0	0.0356474	0.000323771	0	0.0314245	0.000119246	0	0	0	0.000243528	0	0	0.00612544	0	0.000198343			8	0	133	19.6111	39.567	201.758		8	0	0.0356474
hsa-miR-362-5p	0	0	0	0	0	0	11	0	3	0	0	0	0	0	10	0	0	0	hsa-miR-362-5p	0	0	0	0	0	0	0.000283549	0	0.000119246	0	0	0	0	0	0.000130243	0	0	0			3	0	11	1.33333	3.41278	255.958		3	0	0.000283549
hsa-miR-542-3p	0	1	0	11	0	0	18	0	23	0	0	0	0	0	0	0	0	0	hsa-miR-542-3p	0	5.87635e-05	0	0.000247279	0	0	0.00046399	0	0.000914223	0	0	0	0	0	0	0	0	0			4	0	23	2.94444	6.94069	235.722		4	0	0.000914223
hsa-miR-505-5p	0	0	0	8	0	0	0	0	2	0	0	0	0	0	20	0	0	0	hsa-miR-505-5p	0	0	0	0.000179839	0	0	0	0	7.94976e-05	0	0	0	0	0	0.000260485	0	0	0			3	0	20	1.66667	4.95865	297.519		3	0	0.000260485
hsa-miR-1180	0	0	0	23	0	16	0	0	0	13	0	0	0	0	0	0	0	0	hsa-miR-1180	0	0	0	0.000517038	0	0.000304726	0	0	0	0.00017065	0	0	0	0	0	0	0	0			3	0	23	2.88889	6.87612	238.02		3	0	0.000517038
hsa-miR-140-5p	0	0	0	0	0	11	19	0	0	16	0	0	0	0	0	0	0	0	hsa-miR-140-5p	0	0	0	0	0	0.000209499	0.000489767	0	0	0.00021003	0	0	0	0	0	0	0	0			3	0	19	2.55556	6.04125	236.397		3	0	0.000489767
hsa-miR-4505	0	0	0	0	0	0	0	0	4	0	0	7	19	0	0	0	0	0	hsa-miR-4505	0	0	0	0	0	0	0	0	0.000158995	0	0	0.000109328	0.000308468	0	0	0	0	0			3	0	19	1.66667	4.70294	282.176		3	0	0.000308468
hsa-miR-18a-5p	0	0	0	0	0	4	0	0	7	0	0	0	14	0	0	0	0	0	hsa-miR-18a-5p	0	0	0	0	0	7.61814e-05	0	0	0.000278242	0	0	0	0.000227293	0	0	0	0	0			3	0	14	1.38889	3.64835	262.681		3	0	0.000278242
hsa-miR-5010-5p	0	0	21	97	0	86	44	0	39	30	0	19	7	148	27	0	0	21	hsa-miR-5010-5p	0	0	0.00544154	0.00218055	0	0.0016379	0.0011342	0	0.0015502	0.000393807	0	0.000296747	0.000113646	0.0204656	0.000351655	0	0	0.00020826			11	0	148	29.9444	41.2645	137.804		11	0	0.0204656
hsa-miR-1307-5p	0	51	214	153	0	111	55	15	24	27	185	58	26	0	40	135	84	229	hsa-miR-1307-5p	0	0.00299694	0.0554519	0.00343942	0	0.00211403	0.00141775	0.00354412	0.000953972	0.000354426	0.00620196	0.000905859	0.000422115	0	0.00052097	0.00719073	0.00117284	0.00227102			15	0	229	78.1667	75.2597	96.2811		15	0	0.0554519
hsa-miR-200b-3p	0	0	0	0	0	28	14	0	0	0	0	0	0	0	0	0	0	14	hsa-miR-200b-3p	0	0	0	0	0	0.00053327	0.000360881	0	0	0	0	0	0	0	0	0	0	0.00013884			3	0	28	3.11111	7.67646	246.743		3	0	0.00053327
hsa-miR-7-1-3p	0	17	1	6	0	0	0	0	0	0	0	0	19	0	0	0	0	0	hsa-miR-7-1-3p	0	0.00099898	0.000259121	0.000134879	0	0	0	0	0	0	0	0	0.000308468	0	0	0	0	0			4	0	19	2.38889	5.86253	245.408		4	0	0.00099898
hsa-miR-181b-3p	0	0	0	0	0	4	0	0	0	0	0	14	0	0	0	0	0	10	hsa-miR-181b-3p	0	0	0	0	0	7.61814e-05	0	0	0	0	0	0.000218656	0	0	0	0	0	9.91713e-05			3	0	14	1.55556	3.97377	255.457		3	0	0.000218656
hsa-miR-4707-3p	23	6	0	0	0	24	19	40	0	0	0	11	24	0	84	0	0	26	hsa-miR-4707-3p	0.0146432	0.000352581	0	0	0	0.000457089	0.000489767	0.00945099	0	0	0	0.000171801	0.000389644	0	0.00109404	0	0	0.000257845			9	0	84	14.2778	21.5046	150.616		9	0	0.0146432
hsa-miR-576-5p	0	10	17	29	0	24	17	0	7	0	0	0	0	0	12	0	0	8	hsa-miR-576-5p	0	0.000587635	0.00440506	0.000651917	0	0.000457089	0.000438213	0	0.000278242	0	0	0	0	0	0.000156291	0	0	7.9337e-05			8	0	29	6.88889	9.3864	136.254		8	0	0.00440506
hsa-miR-1343	0	0	0	0	0	11	0	0	2	0	0	0	0	0	0	0	0	8	hsa-miR-1343	0	0	0	0	0	0.000209499	0	0	7.94976e-05	0	0	0	0	0	0	0	0	7.9337e-05			3	0	11	1.16667	3.1107	266.632		3	0	0.000209499
hsa-miR-1247-3p	0	0	16	33	0	0	4	0	6	0	60	0	0	0	0	0	0	0	hsa-miR-1247-3p	0	0	0.00414594	0.000741836	0	0	0.000103109	0	0.000238493	0	0.00201145	0	0	0	0	0	0	0			5	0	60	6.61111	15.7373	238.044		5	0	0.00414594
hsa-miR-381-3p	0	22	12	68	95	76	78	253	59	25	0	24	103	0	11	0	0	199	hsa-miR-381-3p	0	0.0012928	0.00310945	0.00152863	0.0846627	0.00144745	0.00201062	0.0597775	0.00234518	0.000328172	0	0.000374838	0.00167222	0	0.000143267	0	0	0.00197351			13	0	253	56.9444	71.4517	125.476		13	0	0.0846627
hsa-miR-511	0	20	0	22	0	0	0	0	0	0	0	25	0	0	0	0	0	0	hsa-miR-511	0	0.00117527	0	0.000494558	0	0	0	0	0	0	0	0.000390457	0	0	0	0	0	0			3	0	25	3.72222	8.60783	231.255		3	0	0.00117527
hsa-miR-378d	6	1	7	0	0	1	0	35	0	0	4	6	0	0	0	1	0	8	hsa-miR-378d	0.00381998	5.87635e-05	0.00181385	0	0	1.90454e-05	0	0.00826962	0	0	0.000134096	9.37096e-05	0	0	0	5.32647e-05	0	7.9337e-05			9	0	35	3.83333	8.27647	215.908		9	0	0.00826962
hsa-miR-1976	0	0	0	52	0	9	6	0	0	0	0	0	0	0	22	0	0	12	hsa-miR-1976	0	0	0	0.00116895	0	0.000171408	0.000154663	0	0	0	0	0	0	0	0.000286534	0	0	0.000119006			5	0	52	5.61111	13.021	232.057		5	0	0.00116895
hsa-miR-20b-5p	0	0	0	6	0	6	13	0	0	0	0	0	0	0	0	0	0	0	hsa-miR-20b-5p	0	0	0	0.000134879	0	0.000114272	0.000335104	0	0	0	0	0	0	0	0	0	0	0			3	0	13	1.38889	3.48339	250.804		3	0	0.000335104
hsa-miR-548ax	0	0	0	15	0	0	0	0	0	0	0	0	0	0	18	0	0	7	hsa-miR-548ax	0	0	0	0.000337198	0	0	0	0	0	0	0	0	0	0	0.000234437	0	0	6.94199e-05			3	0	18	2.22222	5.47245	246.26		3	0	0.000337198
hsa-miR-99b-3p	0	0	28	26	19	43	23	0	13	72	0	4	0	0	28	0	0	24	hsa-miR-99b-3p	0	0	0.00725539	0.000584477	0.0169325	0.00081895	0.000592876	0	0.000516735	0.000945136	0	6.24731e-05	0	0	0.000364679	0	0	0.000238011			10	0	72	15.5556	19.6625	126.402		10	0	0.0169325
hsa-miR-130b-5p	0	12	0	9	0	78	26	43	39	19	0	14	25	0	0	0	0	21	hsa-miR-130b-5p	0	0.000705162	0	0.000202319	0	0.00148554	0.000670208	0.0101598	0.0015502	0.000249411	0	0.000218656	0.00040588	0	0	0	0	0.00020826			10	0	78	15.8889	20.9113	131.609		10	0	0.0101598
hsa-miR-1294	0	0	0	13	0	13	15	18	11	0	256	24	0	0	0	0	0	0	hsa-miR-1294	0	0	0	0.000292239	0	0.00024759	0.000386658	0.00425295	0.000437237	0	0.00858217	0.000374838	0	0	0	0	0	0			7	0	256	19.4444	59.5643	306.331		7	0	0.00858217
hsa-miR-548o-3p	0	57	1	24	0	0	16	0	5	0	0	0	0	0	0	129	0	0	hsa-miR-548o-3p	0	0.00334952	0.000259121	0.000539517	0	0	0.000412436	0	0.000198744	0	0	0	0	0	0	0.00687115	0	0			6	0	129	12.8889	32.3199	250.758		6	0	0.00687115
hsa-miR-2115-3p	0	7	7	25	0	0	3	0	2	0	0	0	0	0	0	0	0	0	hsa-miR-2115-3p	0	0.000411345	0.00181385	0.000561997	0	0	7.73317e-05	0	7.94976e-05	0	0	0	0	0	0	0	0	0			5	0	25	2.44444	6.08008	248.73		5	0	0.00181385
hsa-miR-411-5p	0	0	0	39	42	17	68	97	30	0	0	20	46	0	21	0	0	36	hsa-miR-411-5p	0	0	0	0.000876716	0.0374298	0.000323771	0.00175285	0.0229187	0.00119246	0	0	0.000312365	0.000746818	0	0.000273509	0	0	0.000357017			10	0	97	23.1111	27.8079	120.323		10	0	0.0374298
hsa-miR-642a-3p	0	12	0	10	0	0	0	0	6	0	0	0	0	0	0	0	0	0	hsa-miR-642a-3p	0	0.000705162	0	0.000224799	0	0	0	0	0.000238493	0	0	0	0	0	0	0	0	0			3	0	12	1.55556	3.72941	239.748		3	0	0.000705162
hsa-miR-3661	0	0	0	0	0	4	22	0	10	0	0	0	0	0	0	0	0	0	hsa-miR-3661	0	0	0	0	0	7.61814e-05	0.000567099	0	0.000397488	0	0	0	0	0	0	0	0	0			3	0	22	2	5.57304	278.652		3	0	0.000567099
hsa-miR-4671-5p	0	16	0	10	0	11	4	0	0	0	0	0	0	0	0	0	0	0	hsa-miR-4671-5p	0	0.000940216	0	0.000224799	0	0.000209499	0.000103109	0	0	0	0	0	0	0	0	0	0	0			4	0	16	2.27778	4.84835	212.855		4	0	0.000940216
hsa-miR-22-5p	0	10	0	0	0	6	0	0	7	0	0	0	0	0	0	0	0	0	hsa-miR-22-5p	0	0.000587635	0	0	0	0.000114272	0	0	0.000278242	0	0	0	0	0	0	0	0	0			3	0	10	1.27778	3.02549	236.778		3	0	0.000587635
hsa-miR-760	0	21	14	0	0	10	13	0	0	8	0	0	0	0	17	0	0	0	hsa-miR-760	0	0.00123403	0.00362769	0	0	0.000190454	0.000335104	0	0	0.000105015	0	0	0	0	0.000221412	0	0	0			6	0	21	4.61111	7.17954	155.701		6	0	0.00362769
hsa-miR-4516	0	0	0	25	45	13	21	46	11	0	0	0	0	0	0	201	0	0	hsa-miR-4516	0	0	0	0.000561997	0.0401034	0.00024759	0.000541322	0.0108686	0.000437237	0	0	0	0	0	0	0.0107062	0	0			7	0	201	20.1111	47.6617	236.992		7	0	0.0401034
hsa-miR-3928	0	0	13	0	0	20	19	1	3	0	0	12	0	0	0	170	0	47	hsa-miR-3928	0	0	0.00336857	0	0	0.000380907	0.000489767	0.000236275	0.000119246	0	0	0.000187419	0	0	0	0.009055	0	0.000466105			8	0	170	15.8333	40.3518	254.853		8	0	0.009055
hsa-miR-4646-5p	0	0	39	13	0	10	0	46	9	0	0	0	0	0	0	0	0	0	hsa-miR-4646-5p	0	0	0.0101057	0.000292239	0	0.000190454	0	0.0108686	0.000357739	0	0	0	0	0	0	0	0	0			5	0	46	6.5	13.7766	211.947		5	0	0.0108686
hsa-miR-1296	0	0	0	0	0	0	34	56	0	0	1	0	0	0	0	247	0	12	hsa-miR-1296	0	0	0	0	0	0	0.000876426	0.0132314	0	0	3.35241e-05	0	0	0	0	0.0131564	0	0.000119006			5	0	247	19.4444	58.7319	302.05		5	0	0.0132314
hsa-miR-195-5p	0	0	15	13	0	12	36	0	2	19	0	0	0	0	19	0	0	0	hsa-miR-195-5p	0	0	0.00388682	0.000292239	0	0.000228544	0.00092798	0	7.94976e-05	0.000249411	0	0	0	0	0.000247461	0	0	0			7	0	36	6.44444	10.3254	160.222		7	0	0.00388682
hsa-miR-197-5p	0	22	0	9	0	3	18	0	0	0	0	0	0	0	0	0	0	0	hsa-miR-197-5p	0	0.0012928	0	0.000202319	0	5.71361e-05	0.00046399	0	0	0	0	0	0	0	0	0	0	0			4	0	22	2.88889	6.63226	229.578		4	0	0.0012928
hsa-miR-4486	52	0	0	0	47	49	27	0	0	15	0	0	33	0	0	0	0	0	hsa-miR-4486	0.0494993	0	0	0	0.0418857	0.000933223	0.000695985	0	0	0.000196903	0	0	0.000535761	0	0	0	0	0			6	0	52	12.3889	19.6951	158.974		6	0	0.0494993
hsa-miR-30d-3p	0	0	13	17	0	11	10	0	5	0	0	8	12	0	0	0	0	17	hsa-miR-30d-3p	0	0	0.00336857	0.000382158	0	0.000209499	0.000257772	0	0.000198744	0	0	0.000124946	0.000194822	0	0	0	0	0.000168591			8	0	17	5.16667	6.51017	126.003		8	0	0.00336857
hsa-miR-193b-5p	365	110	120	63	20	31	52	207	63	56	0	5	13	0	35	0	0	10	hsa-miR-193b-5p	0.232382	0.00646399	0.0310945	0.00141623	0.0178237	0.000590406	0.00134042	0.0489089	0.00250418	0.000735106	0	7.80913e-05	0.000211057	0	0.000455849	0	0	9.91713e-05			14	0	365	63.8889	92.5965	144.934		14	0	0.232382
hsa-miR-136-5p	0	28	7	0	0	1	0	0	0	0	0	0	0	0	0	0	0	0	hsa-miR-136-5p	0	0.00164538	0.00181385	0	0	1.90454e-05	0	0	0	0	0	0	0	0	0	0	0	0			3	0	28	2	6.69504	334.752		3	0	0.00181385
hsa-miR-3173-5p	0	8	0	39	0	6	1	17	10	0	0	0	0	0	0	0	0	0	hsa-miR-3173-5p	0	0.000470108	0	0.000876716	0	0.000114272	2.57772e-05	0.00401667	0.000397488	0	0	0	0	0	0	0	0	0			6	0	39	4.5	9.84139	218.698		6	0	0.00401667
hsa-miR-4695-3p	0	0	0	0	0	0	0	0	0	0	0	0	0	0	0	4	1	12	hsa-miR-4695-3p	0	0	0	0	0	0	0	0	0	0	0	0	0	0	0	0.000213059	1.39624e-05	0.000119006			3	0	12	0.944444	2.91996	309.172		3	0	0.000213059
hsa-miR-324-3p	0	0	0	21	0	0	18	0	0	0	0	0	0	0	0	0	0	0	hsa-miR-324-3p	0	0	0	0.000472078	0	0	0.00046399	0	0	0	0	0	0	0	0	0	0	0			2	0	21	2.16667	6.32688	292.01		2	0	0.000472078
hsa-miR-505-3p	0	0	0	15	0	0	12	0	0	0	0	0	0	0	0	0	0	0	hsa-miR-505-3p	0	0	0	0.000337198	0	0	0.000309327	0	0	0	0	0	0	0	0	0	0	0			2	0	15	1.5	4.39585	293.057		2	0	0.000337198
hsa-miR-3187-3p	0	0	0	0	0	11	0	0	0	0	0	12	0	0	0	0	0	0	hsa-miR-3187-3p	0	0	0	0	0	0.000209499	0	0	0	0	0	0.000187419	0	0	0	0	0	0			2	0	12	1.27778	3.72283	291.352		2	0	0.000209499
hsa-miR-5683	0	0	15	5	0	21	33	0	7	0	0	0	0	0	0	0	0	12	hsa-miR-5683	0	0	0.00388682	0.000112399	0	0.000399953	0.000850648	0	0.000278242	0	0	0	0	0	0	0	0	0.000119006			6	0	33	5.16667	9.36985	181.352		6	0	0.00388682
hsa-miR-1249	0	0	0	0	0	12	0	0	7	0	0	0	0	0	0	0	0	0	hsa-miR-1249	0	0	0	0	0	0.000228544	0	0	0.000278242	0	0	0	0	0	0	0	0	0			2	0	12	1.05556	3.18955	302.167		2	0	0.000278242
hsa-miR-6514-5p	0	0	0	0	0	15	14	0	0	0	0	0	0	0	0	0	0	0	hsa-miR-6514-5p	0	0	0	0	0	0.00028568	0.000360881	0	0	0	0	0	0	0	0	0	0	0			2	0	15	1.61111	4.69216	291.237		2	0	0.000360881
hsa-miR-122-3p	0	0	0	15	0	0	10	0	0	0	0	0	0	0	0	0	0	0	hsa-miR-122-3p	0	0	0	0.000337198	0	0	0.000257772	0	0	0	0	0	0	0	0	0	0	0			2	0	15	1.38889	4.13221	297.519		2	0	0.000337198
hsa-miR-548f	0	0	17	14	0	0	0	0	3	0	245	0	0	0	0	0	0	0	hsa-miR-548f	0	0	0.00440506	0.000314718	0	0	0	0	0.000119246	0	0.00821341	0	0	0	0	0	0	0			4	0	245	15.5	57.494	370.929		4	0	0.00821341
hsa-miR-548e	0	0	0	0	0	0	0	0	7	0	1	0	0	0	0	0	0	11	hsa-miR-548e	0	0	0	0	0	0	0	0	0.000278242	0	3.35241e-05	0	0	0	0	0	0	0.000109088			3	0	11	1.05556	2.97978	282.295		3	0	0.000278242
hsa-miR-3065-3p	0	0	0	12	0	0	0	0	5	0	0	0	0	0	0	0	0	0	hsa-miR-3065-3p	0	0	0	0.000269759	0	0	0	0	0.000198744	0	0	0	0	0	0	0	0	0			2	0	12	0.944444	2.99946	317.589		2	0	0.000269759
hsa-miR-6721-5p	0	0	0	17	0	0	0	0	0	0	0	0	0	0	0	0	0	28	hsa-miR-6721-5p	0	0	0	0.000382158	0	0	0	0	0	0	0	0	0	0	0	0	0	0.00027768			2	0	28	2.5	7.51665	300.666		2	0	0.000382158
hsa-miR-1271-5p	0	0	0	0	0	0	0	0	0	0	0	0	11	0	19	0	0	0	hsa-miR-1271-5p	0	0	0	0	0	0	0	0	0	0	0	0	0.000178587	0	0.000247461	0	0	0			2	0	19	1.66667	5.04101	302.46		2	0	0.000247461
hsa-miR-362-3p	0	0	0	0	0	0	11	0	5	0	0	0	0	0	0	0	0	0	hsa-miR-362-3p	0	0	0	0	0	0	0.000283549	0	0.000198744	0	0	0	0	0	0	0	0	0			2	0	11	0.888889	2.78418	313.22		2	0	0.000283549
hsa-miR-296-3p	29	0	0	11	0	0	5	74	0	0	0	0	0	0	0	0	0	0	hsa-miR-296-3p	0.0276054	0	0	0.000247279	0	0	0.000128886	0.0174843	0	0	0	0	0	0	0	0	0	0			4	0	74	6.61111	18.2729	276.397		4	0	0.0276054
hsa-miR-744-3p	0	0	0	9	0	0	0	0	0	0	0	0	0	0	0	0	0	14	hsa-miR-744-3p	0	0	0	0.000202319	0	0	0	0	0	0	0	0	0	0	0	0	0	0.00013884			2	0	14	1.27778	3.81646	298.679		2	0	0.000202319
hsa-miR-3681-5p	0	0	0	0	0	10	5	0	0	0	0	0	0	0	0	0	0	0	hsa-miR-3681-5p	0	0	0	0	0	0.000190454	0.000128886	0	0	0	0	0	0	0	0	0	0	0			2	0	10	0.833333	2.57248	308.697		2	0	0.000190454
hsa-miR-582-3p	0	22	66	22	0	13	40	0	24	145	0	43	0	0	18	0	0	11	hsa-miR-582-3p	0	0.0012928	0.017102	0.000494558	0	0.00024759	0.00103109	0	0.000953972	0.0019034	0	0.000671585	0	0	0.000234437	0	0	0.000109088			10	0	145	22.4444	35.9087	159.989		10	0	0.017102
hsa-miR-127-5p	29	0	5	0	0	13	0	0	2	0	223	0	0	0	0	0	0	10	hsa-miR-127-5p	0.0184632	0	0.00129561	0	0	0.00024759	0	0	7.94976e-05	0	0.00747588	0	0	0	0	0	0	9.91713e-05			6	0	223	15.6667	52.2719	333.651		6	0	0.0184632
hsa-miR-873-5p	0	0	8	0	0	0	14	0	8	0	0	0	13	0	0	0	0	0	hsa-miR-873-5p	0	0	0.00207297	0	0	0	0.000360881	0	0.000317991	0	0	0	0.000211057	0	0	0	0	0			4	0	14	2.38889	4.7914	200.57		4	0	0.00207297
hsa-miR-1273f	0	0	0	0	0	10	0	0	0	0	0	8	0	0	0	0	0	0	hsa-miR-1273f	0	0	0	0	0	0.000190454	0	0	0	0	0	0.000124946	0	0	0	0	0	0			2	0	10	1	2.93057	293.057		2	0	0.000190454
hsa-miR-2116-5p	0	7	0	12	0	0	0	0	0	0	0	0	0	0	0	0	0	0	hsa-miR-2116-5p	0	0.000411345	0	0.000269759	0	0	0	0	0	0	0	0	0	0	0	0	0	0			2	0	12	1.05556	3.18955	302.167		2	0	0.000411345
hsa-miR-2277-5p	0	0	17	0	0	10	0	39	6	0	0	0	0	0	0	0	0	0	hsa-miR-2277-5p	0	0	0.00440506	0	0	0.000190454	0	0.00921472	0.000238493	0	0	0	0	0	0	0	0	0			4	0	39	4	9.8757	246.892		4	0	0.00921472
hsa-miR-431-3p	0	0	0	0	0	12	0	0	0	0	0	0	0	0	0	0	0	14	hsa-miR-431-3p	0	0	0	0	0	0.000228544	0	0	0	0	0	0	0	0	0	0	0	0.00013884			2	0	14	1.44444	4.21792	292.01		2	0	0.000228544
hsa-miR-4535	0	0	22	24	0	2	0	64	5	0	0	0	16	0	0	0	0	0	hsa-miR-4535	0	0	0.00570066	0.000539517	0	3.80907e-05	0	0.0151216	0.000198744	0	0	0	0.000259763	0	0	0	0	0			6	0	64	7.38889	16.1942	219.169		6	0	0.0151216
hsa-miR-4746-5p	0	12	29	0	0	44	16	0	0	0	0	42	5	0	0	0	0	9	hsa-miR-4746-5p	0	0.000705162	0.00751451	0	0	0.000837996	0.000412436	0	0	0	0	0.000655967	8.11759e-05	0	0	0	0	8.92541e-05			7	0	44	8.72222	14.7082	168.629		7	0	0.00751451
hsa-miR-618	0	0	0	14	0	0	0	0	4	0	0	0	0	0	0	0	0	0	hsa-miR-618	0	0	0	0.000314718	0	0	0	0	0.000158995	0	0	0	0	0	0	0	0	0			2	0	14	1	3.37813	337.813		2	0	0.000314718
hsa-miR-34a-5p	0	15	0	0	0	0	0	0	3	0	0	0	0	0	18	0	0	0	hsa-miR-34a-5p	0	0.000881453	0	0	0	0	0	0	0.000119246	0	0	0	0	0	0.000234437	0	0	0			3	0	18	2	5.3468	267.34		3	0	0.000881453
hsa-miR-6515-5p	0	8	66	0	0	3	8	28	0	0	0	0	9	0	0	0	0	0	hsa-miR-6515-5p	0	0.000470108	0.017102	0	0	5.71361e-05	0.000206218	0.00661569	0	0	0	0	0.000146117	0	0	0	0	0			6	0	66	6.77778	16.3259	240.874		6	0	0.017102
hsa-miR-3934-5p	0	0	0	0	0	0	6	0	0	24	0	0	0	0	0	0	0	0	hsa-miR-3934-5p	0	0	0	0	0	0	0.000154663	0	0	0.000315045	0	0	0	0	0	0	0	0			2	0	24	1.66667	5.74968	344.981		2	0	0.000315045
hsa-miR-1224-5p	25	26	9	53	0	42	20	5	4	12	0	9	23	0	0	0	0	0	hsa-miR-1224-5p	0.0237977	0.00152785	0.00233209	0.00119143	0	0.000799905	0.000515544	0.00118137	0.000158995	0.000157523	0	0.000140564	0.000373409	0	0	0	0	0			11	0	53	12.6667	15.8337	125.003		11	0	0.0237977
hsa-miR-208b	0	0	0	0	0	0	0	0	4	0	0	21	0	0	0	0	0	0	hsa-miR-208b	0	0	0	0	0	0	0	0	0.000158995	0	0	0.000327984	0	0	0	0	0	0			2	0	21	1.38889	4.98396	358.845		2	0	0.000327984
hsa-miR-891a	0	0	0	16	0	9	0	0	0	0	0	0	0	0	0	0	0	0	hsa-miR-891a	0	0	0	0.000359678	0	0.000171408	0	0	0	0	0	0	0	0	0	0	0	0			2	0	16	1.38889	4.21676	303.607		2	0	0.000359678
hsa-miR-3688-3p	0	0	14	9	0	0	21	0	5	0	0	0	10	0	0	0	0	17	hsa-miR-3688-3p	0	0	0.00362769	0.000202319	0	0	0.000541322	0	0.000198744	0	0	0	0.000162352	0	0	0	0	0.000168591			6	0	21	4.22222	6.90742	163.597		6	0	0.00362769
hsa-miR-377-5p	0	0	10	0	0	12	0	30	0	0	0	0	0	0	0	0	0	10	hsa-miR-377-5p	0	0	0.00259121	0	0	0.000228544	0	0.00708824	0	0	0	0	0	0	0	0	0	9.91713e-05			4	0	30	3.44444	7.78552	226.031		4	0	0.00708824
hsa-miR-4792	0	0	0	0	0	9	1	6	0	0	0	7	0	0	14	0	0	0	hsa-miR-4792	0	0	0	0	0	0.000171408	2.57772e-05	0.00141765	0	0	0	0.000109328	0	0	0.00018234	0	0	0			5	0	14	2.05556	4.10842	199.869		5	0	0.00141765
hsa-let-7e-3p	0	0	0	12	0	0	0	0	3	0	0	0	0	0	0	0	0	0	hsa-let-7e-3p	0	0	0	0.000269759	0	0	0	0	0.000119246	0	0	0	0	0	0	0	0	0			2	0	12	0.833333	2.87484	344.981		2	0	0.000269759
hsa-miR-3691-5p	0	10	0	0	0	17	0	29	3	0	0	0	0	149	0	0	0	16	hsa-miR-3691-5p	0	0.000587635	0	0	0	0.000323771	0	0.00685197	0.000119246	0	0	0	0	0.0206039	0	0	0	0.000158674			6	0	149	12.4444	35.0701	281.813		6	0	0.0206039
hsa-miR-10a-3p	0	13	13	8	0	0	6	0	2	0	0	0	0	0	0	0	0	0	hsa-miR-10a-3p	0	0.000763926	0.00336857	0.000179839	0	0	0.000154663	0	7.94976e-05	0	0	0	0	0	0	0	0	0			5	0	13	2.33333	4.49837	192.787		5	0	0.00336857
hsa-miR-4700-5p	0	0	6	6	0	0	11	0	0	0	0	0	0	0	0	0	0	11	hsa-miR-4700-5p	0	0	0.00155473	0.000134879	0	0	0.000283549	0	0	0	0	0	0	0	0	0	0	0.000109088			4	0	11	1.88889	3.83312	202.93		4	0	0.00155473
hsa-miR-9-3p	0	0	0	10	0	0	0	24	49	0	0	0	0	0	0	0	0	0	hsa-miR-9-3p	0	0	0	0.000224799	0	0	0	0.0056706	0.00194769	0	0	0	0	0	0	0	0	0			3	0	49	4.61111	12.5892	273.018		3	0	0.0056706
hsa-miR-4756-3p	0	0	0	0	0	0	15	0	4	0	0	0	0	0	0	0	0	0	hsa-miR-4756-3p	0	0	0	0	0	0	0.000386658	0	0.000158995	0	0	0	0	0	0	0	0	0			2	0	15	1.05556	3.6051	341.536		2	0	0.000386658
hsa-miR-541-3p	0	0	0	0	0	0	0	0	4	0	0	0	0	0	0	0	0	39	hsa-miR-541-3p	0	0	0	0	0	0	0	0	0.000158995	0	0	0	0	0	0	0	0	0.000386768			2	0	39	2.38889	9.18528	384.5		2	0	0.000386768
hsa-miR-3064-5p	0	0	0	0	0	0	12	0	0	0	0	8	0	0	0	0	0	0	hsa-miR-3064-5p	0	0	0	0	0	0	0.000309327	0	0	0	0	0.000124946	0	0	0	0	0	0			2	0	12	1.11111	3.30577	297.519		2	0	0.000309327
hsa-miR-149-5p	0	0	0	0	0	21	39	0	0	0	0	0	0	0	0	0	0	0	hsa-miR-149-5p	0	0	0	0	0	0.000399953	0.00100531	0	0	0	0	0	0	0	0	0	0	0			2	0	39	3.33333	10.1807	305.422		2	0	0.00100531
hsa-miR-425-3p	0	13	19	16	0	9	0	0	7	0	0	0	0	0	0	0	0	0	hsa-miR-425-3p	0	0.000763926	0.0049233	0.000359678	0	0.000171408	0	0	0.000278242	0	0	0	0	0	0	0	0	0			5	0	19	3.55556	6.3637	178.979		5	0	0.0049233
hsa-miR-509-3p	0	30	0	0	0	2	9	0	0	0	0	19	0	0	0	0	0	0	hsa-miR-509-3p	0	0.00176291	0	0	0	3.80907e-05	0.000231995	0	0	0	0	0.000296747	0	0	0	0	0	0			4	0	30	3.33333	8.21047	246.314		4	0	0.00176291
hsa-miR-2116-3p	0	34	0	20	0	0	8	0	0	0	0	0	0	0	0	0	0	0	hsa-miR-2116-3p	0	0.00199796	0	0.000449598	0	0	0.000206218	0	0	0	0	0	0	0	0	0	0	0			3	0	34	3.44444	9.09571	264.069		3	0	0.00199796
hsa-miR-382-5p	0	0	16	0	0	36	0	0	16	0	0	0	0	0	0	0	0	0	hsa-miR-382-5p	0	0	0.00414594	0	0	0.000685633	0	0	0.000635981	0	0	0	0	0	0	0	0	0			3	0	36	3.77778	9.55206	252.849		3	0	0.00414594
hsa-miR-181d	0	30	0	32	77	254	63	17	23	19	2	22	28	0	0	95	0	23	hsa-miR-181d	0	0.00176291	0	0.000719357	0.0686213	0.00483752	0.00162397	0.00401667	0.000914223	0.000249411	6.70482e-05	0.000343602	0.000454585	0	0	0.00506015	0	0.000228094			13	0	254	38.0556	60.5246	159.043		13	0	0.0686213
hsa-miR-148b-5p	0	15	0	0	0	0	0	0	2	0	0	0	0	0	15	0	0	0	hsa-miR-148b-5p	0	0.000881453	0	0	0	0	0	0	7.94976e-05	0	0	0	0	0	0.000195364	0	0	0			3	0	15	1.77778	4.83316	271.865		3	0	0.000881453
hsa-miR-5588-5p	0	23	0	0	0	6	0	0	3	0	0	0	0	0	0	0	0	16	hsa-miR-5588-5p	0	0.00135156	0	0	0	0.000114272	0	0	0.000119246	0	0	0	0	0	0	0	0	0.000158674			4	0	23	2.66667	6.42605	240.977		4	0	0.00135156
hsa-miR-4497	0	0	0	0	0	0	0	0	3	0	0	0	0	0	27	0	0	0	hsa-miR-4497	0	0	0	0	0	0	0	0	0.000119246	0	0	0	0	0	0.000351655	0	0	0			2	0	27	1.66667	6.36165	381.699		2	0	0.000351655
hsa-miR-4687-5p	0	0	0	13	0	33	10	0	25	0	0	30	12	0	0	283	0	134	hsa-miR-4687-5p	0	0	0	0.000292239	0	0.000628497	0.000257772	0	0.00099372	0	0	0.000468548	0.000194822	0	0	0.0150739	0	0.0013289			8	0	283	30	70.6574	235.525		8	0	0.0150739
hsa-miR-211-5p	0	0	0	16	0	6	9	0	0	0	255	0	41	0	67	0	0	10	hsa-miR-211-5p	0	0	0	0.000359678	0	0.000114272	0.000231995	0	0	0	0.00854865	0	0.000665643	0	0.000872625	0	0	9.91713e-05			7	0	255	22.4444	60.6826	270.368		7	0	0.00854865
hsa-miR-371b-5p	0	0	6	0	0	0	2	0	5	14	0	0	0	0	0	0	0	0	hsa-miR-371b-5p	0	0	0.00155473	0	0	0	5.15544e-05	0	0.000198744	0.000183776	0	0	0	0	0	0	0	0			4	0	14	1.5	3.60147	240.098		4	0	0.00155473
hsa-miR-887	0	0	0	39	0	22	43	0	4	0	0	0	0	0	0	181	0	6	hsa-miR-887	0	0	0	0.000876716	0	0.000418998	0.00110842	0	0.000158995	0	0	0	0	0	0	0.00964091	0	5.95028e-05			6	0	181	16.3889	43.2722	264.034		6	0	0.00964091
hsa-miR-629-5p	0	0	0	10	0	0	8	19	7	20	0	8	0	0	5	0	0	0	hsa-miR-629-5p	0	0	0	0.000224799	0	0	0.000206218	0.00448922	0.000278242	0.000262538	0	0.000124946	0	0	6.51213e-05	0	0	0			7	0	20	4.27778	6.56914	153.564		7	0	0.00448922
hsa-miR-944	0	0	0	0	0	3	0	0	0	0	0	0	12	0	0	0	0	0	hsa-miR-944	0	0	0	0	0	5.71361e-05	0	0	0	0	0	0	0.000194822	0	0	0	0	0			2	0	12	0.833333	2.87484	344.981		2	0	0.000194822
hsa-miR-2355-3p	0	0	0	0	0	2	0	0	0	0	0	0	0	0	10	0	0	0	hsa-miR-2355-3p	0	0	0	0	0	3.80907e-05	0	0	0	0	0	0	0	0	0.000130243	0	0	0			2	0	10	0.666667	2.37635	356.453		2	0	0.000130243
hsa-miR-4753-5p	0	0	0	0	0	0	16	0	3	0	0	0	0	0	0	0	0	0	hsa-miR-4753-5p	0	0	0	0	0	0	0.000412436	0	0.000119246	0	0	0	0	0	0	0	0	0			2	0	16	1.05556	3.79585	359.607		2	0	0.000412436
hsa-miR-548k	0	0	0	29	0	33	11	43	23	0	0	0	0	0	0	0	0	0	hsa-miR-548k	0	0	0	0.000651917	0	0.000628497	0.000283549	0.0101598	0.000914223	0	0	0	0	0	0	0	0	0			5	0	43	7.72222	14.0495	181.936		5	0	0.0101598
hsa-miR-3168	25	168	337	183	1181	319	89	399	237	0	0	0	0	50	0	197	53	0	hsa-miR-3168	0.0237977	0.00987227	0.0873238	0.00411382	1.05249	0.00607547	0.00229417	0.0942736	0.00942047	0	0	0	0	0.00691405	0	0.0104931	0.000740007	0			12	0	1181	179.889	282.568	157.079		12	0	1.05249
hsa-miR-5189	0	30	0	56	0	37	45	0	13	21	0	0	0	184	0	0	0	42	hsa-miR-5189	0	0.00176291	0	0.00125887	0	0.000704678	0.00115997	0	0.000516735	0.000275665	0	0	0	0.0254437	0	0	0	0.000416519			8	0	184	23.7778	44.3801	186.645		8	0	0.0254437
hsa-miR-548d-5p	0	0	0	0	0	0	0	0	2	22	0	0	0	0	0	0	0	0	hsa-miR-548d-5p	0	0	0	0	0	0	0	0	7.94976e-05	0.000288791	0	0	0	0	0	0	0	0			2	0	22	1.33333	5.17914	388.436		2	0	0.000288791
hsa-miR-6716-3p	0	0	0	16	0	5	0	0	0	0	0	0	0	0	0	0	0	0	hsa-miR-6716-3p	0	0	0	0.000359678	0	9.52268e-05	0	0	0	0	0	0	0	0	0	0	0	0			2	0	16	1.16667	3.88436	332.945		2	0	0.000359678
hsa-miR-3690	0	13	0	0	0	0	0	0	5	0	0	0	0	0	0	0	0	0	hsa-miR-3690	0	0.000763926	0	0	0	0	0	0	0.000198744	0	0	0	0	0	0	0	0	0			2	0	13	1	3.2176	321.76		2	0	0.000763926
hsa-miR-3163	0	0	0	0	0	0	26	0	0	0	0	11	0	0	0	0	0	0	hsa-miR-3163	0	0	0	0	0	0	0.000670208	0	0	0	0	0.000171801	0	0	0	0	0	0			2	0	26	2.05556	6.51218	316.809		2	0	0.000670208
hsa-miR-485-3p	0	0	0	10	39	9	0	32	9	0	0	5	0	0	0	0	0	13	hsa-miR-485-3p	0	0	0	0.000224799	0.0347563	0.000171408	0	0.00756079	0.000357739	0	0	7.80913e-05	0	0	0	0	0	0.000128923			7	0	39	6.5	11.4802	176.618		7	0	0.0347563
hsa-miR-4647	0	0	0	0	0	0	0	0	0	21	0	0	0	0	0	0	0	7	hsa-miR-4647	0	0	0	0	0	0	0	0	0	0.000275665	0	0	0	0	0	0	0	6.94199e-05			2	0	21	1.55556	5.12459	329.438		2	0	0.000275665
hsa-miR-202-3p	0	14	0	0	0	0	8	0	0	0	0	0	0	0	0	0	0	0	hsa-miR-202-3p	0	0.000822689	0	0	0	0	0.000206218	0	0	0	0	0	0	0	0	0	0	0			2	0	14	1.22222	3.70303	302.975		2	0	0.000822689
hsa-miR-33b-5p	0	21	0	0	0	0	0	0	0	12	0	8	0	0	0	0	0	0	hsa-miR-33b-5p	0	0.00123403	0	0	0	0	0	0	0	0.000157523	0	0.000124946	0	0	0	0	0	0			3	0	21	2.27778	5.71691	250.986		3	0	0.00123403
hsa-miR-107	0	21	15	75	144	56	24	0	30	13	0	41	56	0	22	278	0	200	hsa-miR-107	0	0.00123403	0.00388682	0.00168599	0.128331	0.00106654	0.000618653	0	0.00119246	0.00017065	0	0.000640349	0.00090917	0	0.000286534	0.0148076	0	0.00198343			13	0	278	54.1667	77.3002	142.708		13	0	0.128331
hsa-miR-3912	0	0	0	33	0	0	7	0	0	0	0	0	0	0	0	0	0	0	hsa-miR-3912	0	0	0	0.000741836	0	0	0.000180441	0	0	0	0	0	0	0	0	0	0	0			2	0	33	2.22222	7.85573	353.508		2	0	0.000741836
hsa-miR-6089	0	10	0	0	0	0	0	13	0	0	0	7	0	0	0	0	0	0	hsa-miR-6089	0	0.000587635	0	0	0	0	0	0.00307157	0	0	0	0.000109328	0	0	0	0	0	0			3	0	13	1.66667	3.97048	238.229		3	0	0.00307157
hsa-miR-1299	7	0	153	17	1	15	5	0	2	0	0	0	1	0	0	0	0	0	hsa-miR-1299	0.00666337	0	0.0396455	0.000382158	0.000891186	0.00028568	0.000128886	0	7.94976e-05	0	0	0	1.62352e-05	0	0	0	0	0			8	0	153	11.1667	35.7759	320.381		8	0	0.0396455
hsa-miR-4648	0	0	0	12	0	3	0	0	0	0	0	0	0	0	0	0	0	0	hsa-miR-4648	0	0	0	0.000269759	0	5.71361e-05	0	0	0	0	0	0	0	0	0	0	0	0			2	0	12	0.833333	2.87484	344.981		2	0	0.000269759
hsa-miR-433	0	0	0	17	0	17	1	25	0	0	0	0	0	0	30	0	0	0	hsa-miR-433	0	0	0	0.000382158	0	0.000323771	2.57772e-05	0.00590687	0	0	0	0	0	0	0.000390728	0	0	0			5	0	30	5	9.86378	197.276		5	0	0.00590687
hsa-miR-218-5p	0	65	0	18	0	10	0	95	2	0	0	0	0	0	0	0	0	0	hsa-miR-218-5p	0	0.00381963	0	0.000404638	0	0.000190454	0	0.0224461	7.94976e-05	0	0	0	0	0	0	0	0	0			5	0	95	10.5556	26.2033	248.242		5	0	0.0224461
hsa-miR-641	0	0	0	0	0	0	0	0	0	20	0	0	0	0	0	0	0	5	hsa-miR-641	0	0	0	0	0	0	0	0	0	0.000262538	0	0	0	0	0	0	0	4.95856e-05			2	0	20	1.38889	4.7914	344.981		2	0	0.000262538
hsa-miR-3176	0	23	0	0	0	0	0	0	6	0	0	0	0	0	0	0	0	0	hsa-miR-3176	0	0.00135156	0	0	0	0	0	0	0.000238493	0	0	0	0	0	0	0	0	0			2	0	23	1.61111	5.5215	342.714		2	0	0.00135156
hsa-miR-3909	0	4	16	0	0	0	6	0	0	0	0	0	16	0	0	0	0	0	hsa-miR-3909	0	0.000235054	0.00414594	0	0	0	0.000154663	0	0	0	0	0	0.000259763	0	0	0	0	0			4	0	16	2.33333	5.23562	224.384		4	0	0.00414594
hsa-miR-3200-3p	0	16	0	0	0	0	0	0	0	0	0	10	0	0	0	0	0	0	hsa-miR-3200-3p	0	0.000940216	0	0	0	0	0	0	0	0	0	0.000156183	0	0	0	0	0	0			2	0	16	1.44444	4.32805	299.634		2	0	0.000940216
hsa-miR-548n	0	16	0	0	0	0	0	0	0	0	0	10	0	0	0	0	0	0	hsa-miR-548n	0	0.000940216	0	0	0	0	0	0	0	0	0	0.000156183	0	0	0	0	0	0			2	0	16	1.44444	4.32805	299.634		2	0	0.000940216
hsa-miR-299-3p	0	16	0	0	0	10	0	31	0	0	0	0	0	0	0	0	0	0	hsa-miR-299-3p	0	0.000940216	0	0	0	0.000190454	0	0.00732452	0	0	0	0	0	0	0	0	0	0			3	0	31	3.16667	8.17636	258.201		3	0	0.00732452
hsa-miR-193a-5p	0	0	0	0	0	6	16	0	0	38	280	19	0	0	0	0	0	0	hsa-miR-193a-5p	0	0	0	0	0	0.000114272	0.000412436	0	0	0.000498822	0.00938675	0.000296747	0	0	0	0	0	0			5	0	280	19.9444	65.6806	329.318		5	0	0.00938675
hsa-miR-651	0	0	18	7	0	1	6	0	3	0	0	11	0	0	0	0	0	0	hsa-miR-651	0	0	0.00466418	0.000157359	0	1.90454e-05	0.000154663	0	0.000119246	0	0	0.000171801	0	0	0	0	0	0			6	0	18	2.55556	4.98494	195.063		6	0	0.00466418
hsa-miR-3944-3p	0	13	0	0	0	0	4	0	0	0	0	0	0	0	0	0	0	0	hsa-miR-3944-3p	0	0.000763926	0	0	0	0	0.000103109	0	0	0	0	0	0	0	0	0	0	0			2	0	13	0.944444	3.15244	333.788		2	0	0.000763926
hsa-miR-4492	0	0	0	10	0	2	0	27	7	0	0	0	0	0	18	0	0	0	hsa-miR-4492	0	0	0	0.000224799	0	3.80907e-05	0	0.00637942	0.000278242	0	0	0	0	0	0.000234437	0	0	0			5	0	27	3.55556	7.58654	213.371		5	0	0.00637942
hsa-miR-369-5p	0	13	0	0	0	17	10	72	10	0	0	0	14	0	0	0	0	7	hsa-miR-369-5p	0	0.000763926	0	0	0	0.000323771	0.000257772	0.0170118	0.000397488	0	0	0	0.000227293	0	0	0	0	6.94199e-05			7	0	72	7.94444	17.0655	214.811		7	0	0.0170118
hsa-miR-450a-5p	0	0	0	8	0	0	18	27	0	0	0	8	0	0	0	0	0	0	hsa-miR-450a-5p	0	0	0	0.000179839	0	0	0.00046399	0.00637942	0	0	0	0.000124946	0	0	0	0	0	0			4	0	27	3.38889	7.57037	223.388		4	0	0.00637942
hsa-miR-4665-5p	2	0	7	0	36	5	0	0	0	0	0	0	0	0	0	0	0	0	hsa-miR-4665-5p	0.00190382	0	0.00181385	0	0.0320827	9.52268e-05	0	0	0	0	0	0	0	0	0	0	0	0			4	0	36	2.77778	8.52371	306.853		4	0	0.0320827
hsa-miR-4691-5p	0	0	5	0	0	0	0	0	0	0	0	0	0	0	12	0	0	0	hsa-miR-4691-5p	0	0	0.00129561	0	0	0	0	0	0	0	0	0	0	0	0.000156291	0	0	0			2	0	12	0.944444	2.99946	317.589		2	0	0.00129561
hsa-miR-939-5p	0	9	0	10	0	13	0	38	0	0	0	0	0	0	0	0	0	0	hsa-miR-939-5p	0	0.000528872	0	0.000224799	0	0.00024759	0	0.00897844	0	0	0	0	0	0	0	0	0	0			4	0	38	3.88889	9.46131	243.291		4	0	0.00897844
hsa-miR-3190-3p	0	0	0	23	0	0	0	0	0	0	0	0	0	0	0	0	0	6	hsa-miR-3190-3p	0	0	0	0.000517038	0	0	0	0	0	0	0	0	0	0	0	0	0	5.95028e-05			2	0	23	1.61111	5.5215	342.714		2	0	0.000517038
hsa-miR-1228-5p	0	0	0	0	0	0	11	0	0	0	0	2	0	0	0	0	0	0	hsa-miR-1228-5p	0	0	0	0	0	0	0.000283549	0	0	0	0	3.12365e-05	0	0	0	0	0	0			2	0	11	0.722222	2.60781	361.081		2	0	0.000283549
hsa-miR-452-5p	0	14	42	0	0	12	0	0	2	0	0	0	0	0	0	0	0	0	hsa-miR-452-5p	0	0.000822689	0.0108831	0	0	0.000228544	0	0	7.94976e-05	0	0	0	0	0	0	0	0	0			4	0	42	3.88889	10.3917	267.215		4	0	0.0108831
hsa-miR-124-3p	0	0	150	11	1	0	40	0	35	0	0	11	0	0	0	0	0	0	hsa-miR-124-3p	0	0	0.0388682	0.000247279	0.000891186	0	0.00103109	0	0.00139121	0	0	0.000171801	0	0	0	0	0	0			6	0	150	13.7778	36.0972	261.996		6	0	0.0388682
hsa-miR-4466	19	11	3	0	0	0	0	0	6	0	0	0	0	0	0	0	0	0	hsa-miR-4466	0.0180863	0.000646399	0.000777363	0	0	0	0	0	0.000238493	0	0	0	0	0	0	0	0	0			4	0	19	2.16667	5.1019	235.472		4	0	0.0180863
hsa-miR-338-3p	0	12	2	34	0	26	61	237	16	0	0	0	0	0	19	0	0	10	hsa-miR-338-3p	0	0.000705162	0.000518242	0.000764316	0	0.000495179	0.00157241	0.0559971	0.000635981	0	0	0	0	0	0.000247461	0	0	9.91713e-05			9	0	237	23.1667	55.7972	240.851		9	0	0.0559971
hsa-miR-29c-5p	0	5	0	0	0	9	0	36	7	0	0	0	0	0	0	0	0	0	hsa-miR-29c-5p	0	0.000293818	0	0	0	0.000171408	0	0.00850589	0.000278242	0	0	0	0	0	0	0	0	0			4	0	36	3.16667	8.64496	272.999		4	0	0.00850589
hsa-miR-3133	0	0	0	0	0	0	0	0	0	0	0	0	0	0	0	0	108	13	hsa-miR-3133	0	0	0	0	0	0	0	0	0	0	0	0	0	0	0	0	0.00150794	0.000128923			2	0	108	6.72222	25.46	378.744		2	0	0.00150794
hsa-miR-301b	0	0	0	13	0	10	20	0	8	0	0	0	0	0	0	308	0	0	hsa-miR-301b	0	0	0	0.000292239	0	0.000190454	0.000515544	0	0.000317991	0	0	0	0	0	0	0.0164055	0	0			5	0	308	19.9444	72.1261	361.635		5	0	0.0164055
hsa-miR-190b	0	0	78	0	0	1	0	0	29	0	0	20	0	0	0	0	0	14	hsa-miR-190b	0	0	0.0202114	0	0	1.90454e-05	0	0	0.00115272	0	0	0.000312365	0	0	0	0	0	0.00013884			5	0	78	7.88889	19.4055	245.986		5	0	0.0202114
hsa-miR-708-3p	0	15	0	0	20	0	10	0	0	13	0	1	0	0	0	0	0	2	hsa-miR-708-3p	0	0.000881453	0	0	0.0178237	0	0.000257772	0	0	0.00017065	0	1.56183e-05	0	0	0	0	0	1.98343e-05			6	0	20	3.38889	6.3814	188.304		6	0	0.0178237
hsa-miR-188-5p	0	21	0	0	0	5	0	0	0	0	0	0	0	0	0	0	0	0	hsa-miR-188-5p	0	0.00123403	0	0	0	9.52268e-05	0	0	0	0	0	0	0	0	0	0	0	0			2	0	21	1.44444	5.02022	347.554		2	0	0.00123403
hsa-miR-6087	0	0	0	0	0	0	10	0	1	0	264	9	13	0	0	0	0	0	hsa-miR-6087	0	0	0	0	0	0	0.000257772	0	3.97488e-05	0	0.00885037	0.000140564	0.000211057	0	0	0	0	0			5	0	264	16.5	61.9043	375.178		5	0	0.00885037
hsa-miR-1270	0	0	30	0	0	3	9	0	0	21	0	0	0	0	0	0	0	0	hsa-miR-1270	0	0	0.00777363	0	0	5.71361e-05	0.000231995	0	0	0.000275665	0	0	0	0	0	0	0	0			4	0	30	3.5	8.43836	241.096		4	0	0.00777363
hsa-miR-4508	0	0	0	0	0	7	23	54	0	0	0	0	12	0	0	0	0	0	hsa-miR-4508	0	0	0	0	0	0.000133318	0.000592876	0.0127588	0	0	0	0	0.000194822	0	0	0	0	0			4	0	54	5.33333	13.5603	254.256		4	0	0.0127588
hsa-miR-5689	11	9	0	0	0	6	4	0	0	0	0	0	0	0	0	0	0	0	hsa-miR-5689	0.010471	0.000528872	0	0	0	0.000114272	0.000103109	0	0	0	0	0	0	0	0	0	0	0			4	0	11	1.66667	3.4641	207.846		4	0	0.010471
hsa-miR-4326	0	25	0	0	0	0	0	101	6	0	0	0	0	0	0	0	0	0	hsa-miR-4326	0	0.00146909	0	0	0	0	0	0.0238638	0.000238493	0	0	0	0	0	0	0	0	0			3	0	101	7.33333	24.1247	328.973		3	0	0.0238638
hsa-miR-4511	0	0	14	0	0	0	5	0	3	0	0	0	0	0	0	0	0	0	hsa-miR-4511	0	0	0.00362769	0	0	0	0.000128886	0	0.000119246	0	0	0	0	0	0	0	0	0			3	0	14	1.22222	3.45655	282.808		3	0	0.00362769
hsa-miR-1285-3p	0	9	0	18	0	29	22	0	19	0	0	0	0	304	0	0	0	0	hsa-miR-1285-3p	0	0.000528872	0	0.000404638	0	0.000552315	0.000567099	0	0.000755228	0	0	0	0	0.0420374	0	0	0	0			6	0	304	22.2778	70.9489	318.474		6	0	0.0420374
hsa-miR-3195	0	0	0	0	0	6	0	18	0	0	0	10	0	0	0	0	0	0	hsa-miR-3195	0	0	0	0	0	0.000114272	0	0.00425295	0	0	0	0.000156183	0	0	0	0	0	0			3	0	18	1.88889	4.82504	255.443		3	0	0.00425295
hsa-miR-33a-5p	12	0	0	21	0	7	0	0	0	0	0	0	6	0	0	0	0	0	hsa-miR-33a-5p	0.0114229	0	0	0.000472078	0	0.000133318	0	0	0	0	0	0	9.74111e-05	0	0	0	0	0			4	0	21	2.55556	5.70059	223.067		4	0	0.0114229
hsa-miR-1287	0	0	0	7	0	17	7	48	0	0	0	0	0	0	0	0	0	0	hsa-miR-1287	0	0	0	0.000157359	0	0.000323771	0.000180441	0.0113412	0	0	0	0	0	0	0	0	0	0			4	0	48	4.38889	11.743	267.563		4	0	0.0113412
hsa-miR-4712-3p	0	0	0	0	0	0	0	0	0	0	0	0	12	30	0	0	0	0	hsa-miR-4712-3p	0	0	0	0	0	0	0	0	0	0	0	0	0.000194822	0.00414843	0	0	0	0			2	0	30	2.33333	7.4597	319.701		2	0	0.00414843
hsa-miR-487b	48	11	0	6	0	15	0	0	4	0	0	6	0	0	0	0	0	7	hsa-miR-487b	0.0305598	0.000646399	0	0.000134879	0	0.00028568	0	0	0.000158995	0	0	9.37096e-05	0	0	0	0	0	6.94199e-05			7	0	48	5.38889	11.5409	214.161		7	0	0.0305598
hsa-miR-153	0	0	121	0	0	0	0	0	24	0	0	10	0	0	0	0	0	0	hsa-miR-153	0	0	0.0313536	0	0	0	0	0	0.000953972	0	0	0.000156183	0	0	0	0	0	0			3	0	121	8.61111	28.679	333.047		3	0	0.0313536
hsa-miR-1203	0	0	0	0	133	0	9	15	0	0	0	0	0	2	0	0	0	0	hsa-miR-1203	0	0	0	0	0.118528	0	0.000231995	0.00354412	0	0	0	0	0	0.000276562	0	0	0	0			4	0	133	8.83333	31.2434	353.698		4	0	0.118528
hsa-miR-204-3p	0	0	0	0	0	7	0	47	0	0	0	0	15	0	0	0	0	0	hsa-miR-204-3p	0	0	0	0	0	0.000133318	0	0.0111049	0	0	0	0	0.000243528	0	0	0	0	0			3	0	47	3.83333	11.4237	298.009		3	0	0.0111049
hsa-miR-3182	0	6	7	11	103	2	3	0	4	0	0	13	0	0	15	0	0	0	hsa-miR-3182	0	0.000352581	0.00181385	0.000247279	0.0917922	3.80907e-05	7.73317e-05	0	0.000158995	0	0	0.000203037	0	0	0.000195364	0	0	0			9	0	103	9.11111	23.9408	262.765		9	0	0.0917922
hsa-miR-616-5p	0	0	0	29	0	1	0	0	0	0	0	0	0	0	0	0	0	0	hsa-miR-616-5p	0	0	0	0.000651917	0	1.90454e-05	0	0	0	0	0	0	0	0	0	0	0	0			2	0	29	1.66667	6.82556	409.533		2	0	0.000651917
hsa-miR-671-5p	0	0	53	0	0	7	0	0	6	0	0	0	0	0	0	0	0	0	hsa-miR-671-5p	0	0	0.0137334	0	0	0.000133318	0	0	0.000238493	0	0	0	0	0	0	0	0	0			3	0	53	3.66667	12.49	340.636		3	0	0.0137334
hsa-miR-4748	0	0	35	0	0	12	0	0	0	0	0	0	0	0	0	0	0	0	hsa-miR-4748	0	0	0.00906924	0	0	0.000228544	0	0	0	0	0	0	0	0	0	0	0	0			2	0	35	2.61111	8.56215	327.912		2	0	0.00906924
hsa-miR-378e	0	0	0	0	0	0	8	35	0	0	0	0	0	0	0	0	0	0	hsa-miR-378e	0	0	0	0	0	0	0.000206218	0.00826962	0	0	0	0	0	0	0	0	0	0			2	0	35	2.38889	8.3535	349.682		2	0	0.00826962
hsa-miR-99a-3p	0	0	0	0	0	0	0	49	0	0	0	0	0	0	21	0	0	0	hsa-miR-99a-3p	0	0	0	0	0	0	0	0.0115775	0	0	0	0	0	0	0.000273509	0	0	0			2	0	49	3.88889	12.2949	316.153		2	0	0.0115775
hsa-miR-139-3p	22	0	0	6	0	5	0	0	0	0	0	0	0	0	16	0	0	0	hsa-miR-139-3p	0.020942	0	0	0.000134879	0	9.52268e-05	0	0	0	0	0	0	0	0	0.000208388	0	0	0			4	0	22	2.72222	6.26668	230.204		4	0	0.020942
hsa-miR-497-5p	0	16	0	10	101	0	10	0	0	0	0	0	15	0	0	0	0	0	hsa-miR-497-5p	0	0.000940216	0	0.000224799	0.0900098	0	0.000257772	0	0	0	0	0	0.000243528	0	0	0	0	0			5	0	101	8.44444	23.7616	281.388		5	0	0.0900098
hsa-miR-1469	0	0	0	0	0	4	0	19	0	0	0	0	0	0	0	0	0	0	hsa-miR-1469	0	0	0	0	0	7.61814e-05	0	0.00448922	0	0	0	0	0	0	0	0	0	0			2	0	19	1.27778	4.52191	353.889		2	0	0.00448922
hsa-miR-4749-3p	0	0	0	0	0	10	0	0	0	0	0	0	0	0	0	245	0	0	hsa-miR-4749-3p	0	0	0	0	0	0.000190454	0	0	0	0	0	0	0	0	0	0.0130499	0	0			2	0	245	14.1667	57.6564	406.987		2	0	0.0130499
hsa-miR-4667-5p	0	0	17	0	0	0	2	0	0	0	0	0	0	0	0	0	0	0	hsa-miR-4667-5p	0	0	0.00440506	0	0	0	5.15544e-05	0	0	0	0	0	0	0	0	0	0	0			2	0	17	1.05556	4.00694	379.605		2	0	0.00440506
hsa-miR-3913-5p	0	0	65	0	0	4	0	0	3	0	0	0	0	0	0	0	0	0	hsa-miR-3913-5p	0	0	0.0168429	0	0	7.61814e-05	0	0	0.000119246	0	0	0	0	0	0	0	0	0			3	0	65	4	15.2663	381.657		3	0	0.0168429
hsa-miR-4644	10	0	0	0	0	0	4	0	0	0	0	0	0	0	0	0	0	0	hsa-miR-4644	0.0095191	0	0	0	0	0	0.000103109	0	0	0	0	0	0	0	0	0	0	0			2	0	10	0.777778	2.48657	319.701		2	0	0.0095191
hsa-miR-20a-3p	0	14	0	0	0	0	0	0	0	0	0	0	0	0	0	0	0	0	hsa-miR-20a-3p	0	0.000822689	0	0	0	0	0	0	0	0	0	0	0	0	0	0	0	0			1	0	14	0.777778	3.29983	424.264		1	0	0.000822689
hsa-miR-3942-5p	0	14	0	0	0	0	0	0	0	0	0	0	0	0	0	0	0	0	hsa-miR-3942-5p	0	0.000822689	0	0	0	0	0	0	0	0	0	0	0	0	0	0	0	0			1	0	14	0.777778	3.29983	424.264		1	0	0.000822689
hsa-miR-1262	0	0	0	0	0	0	12	0	0	0	0	0	0	0	0	0	0	0	hsa-miR-1262	0	0	0	0	0	0	0.000309327	0	0	0	0	0	0	0	0	0	0	0			1	0	12	0.666667	2.82843	424.264		1	0	0.000309327
hsa-miR-4632-5p	0	0	0	0	0	0	12	0	0	0	0	0	0	0	0	0	0	0	hsa-miR-4632-5p	0	0	0	0	0	0	0.000309327	0	0	0	0	0	0	0	0	0	0	0			1	0	12	0.666667	2.82843	424.264		1	0	0.000309327
hsa-miR-3178	0	0	0	0	0	0	11	0	0	0	0	0	0	0	0	0	0	0	hsa-miR-3178	0	0	0	0	0	0	0.000283549	0	0	0	0	0	0	0	0	0	0	0			1	0	11	0.611111	2.59272	424.264		1	0	0.000283549
hsa-miR-548g-3p	0	0	0	0	0	0	11	0	0	0	0	0	0	0	0	0	0	0	hsa-miR-548g-3p	0	0	0	0	0	0	0.000283549	0	0	0	0	0	0	0	0	0	0	0			1	0	11	0.611111	2.59272	424.264		1	0	0.000283549
hsa-miR-548l	0	0	0	0	0	0	11	0	0	0	0	0	0	0	0	0	0	0	hsa-miR-548l	0	0	0	0	0	0	0.000283549	0	0	0	0	0	0	0	0	0	0	0			1	0	11	0.611111	2.59272	424.264		1	0	0.000283549
hsa-miR-1284	0	0	0	0	0	0	0	0	0	0	0	12	0	0	0	0	0	0	hsa-miR-1284	0	0	0	0	0	0	0	0	0	0	0	0.000187419	0	0	0	0	0	0			1	0	12	0.666667	2.82843	424.264		1	0	0.000187419
hsa-miR-4791	0	0	0	0	0	0	0	0	0	0	0	12	0	0	0	0	0	0	hsa-miR-4791	0	0	0	0	0	0	0	0	0	0	0	0.000187419	0	0	0	0	0	0			1	0	12	0.666667	2.82843	424.264		1	0	0.000187419
hsa-miR-4697-3p	0	0	0	0	0	0	0	0	0	14	0	0	0	0	0	0	0	0	hsa-miR-4697-3p	0	0	0	0	0	0	0	0	0	0.000183776	0	0	0	0	0	0	0	0			1	0	14	0.777778	3.29983	424.264		1	0	0.000183776
hsa-miR-6085	27	0	0	0	0	0	0	0	0	0	0	0	0	0	0	0	0	0	hsa-miR-6085	0.0257016	0	0	0	0	0	0	0	0	0	0	0	0	0	0	0	0	0			1	0	27	1.5	6.36396	424.264		1	0	0.0257016
hsa-miR-4657	23	0	0	0	0	0	0	0	0	0	0	0	0	0	0	0	0	0	hsa-miR-4657	0.0218939	0	0	0	0	0	0	0	0	0	0	0	0	0	0	0	0	0			1	0	23	1.27778	5.42115	424.264		1	0	0.0218939
hsa-miR-4523	0	0	0	0	24	0	0	0	0	0	0	0	0	0	0	0	0	0	hsa-miR-4523	0	0	0	0	0.0213885	0	0	0	0	0	0	0	0	0	0	0	0	0			1	0	24	1.33333	5.65685	424.264		1	0	0.0213885
hsa-miR-6070	0	0	0	0	0	0	0	23	0	0	0	0	0	0	0	0	0	0	hsa-miR-6070	0	0	0	0	0	0	0	0.00543432	0	0	0	0	0	0	0	0	0	0			1	0	23	1.27778	5.42115	424.264		1	0	0.00543432
hsa-miR-3145-3p	0	0	0	0	0	0	0	22	0	0	0	0	0	0	0	0	0	0	hsa-miR-3145-3p	0	0	0	0	0	0	0	0.00519805	0	0	0	0	0	0	0	0	0	0			1	0	22	1.22222	5.18545	424.264		1	0	0.00519805
hsa-miR-4800-5p	0	0	0	0	0	0	0	12	0	0	0	0	0	0	0	0	0	0	hsa-miR-4800-5p	0	0	0	0	0	0	0	0.0028353	0	0	0	0	0	0	0	0	0	0			1	0	12	0.666667	2.82843	424.264		1	0	0.0028353
hsa-miR-769-3p	0	0	10	0	0	0	0	0	0	0	0	0	0	0	0	0	0	0	hsa-miR-769-3p	0	0	0.00259121	0	0	0	0	0	0	0	0	0	0	0	0	0	0	0			1	0	10	0.555556	2.35702	424.264		1	0	0.00259121
hsa-miR-132-5p	0	0	0	0	0	0	0	0	20	0	0	0	0	0	0	0	0	0	hsa-miR-132-5p	0	0	0	0	0	0	0	0	0.000794976	0	0	0	0	0	0	0	0	0			1	0	20	1.11111	4.71405	424.264		1	0	0.000794976
hsa-miR-4724-5p	0	12	0	0	0	0	0	0	0	0	0	0	0	0	0	0	0	0	hsa-miR-4724-5p	0	0.000705162	0	0	0	0	0	0	0	0	0	0	0	0	0	0	0	0			1	0	12	0.666667	2.82843	424.264		1	0	0.000705162
hsa-miR-133b	0	0	0	0	0	20	0	0	0	0	0	0	0	0	0	0	0	0	hsa-miR-133b	0	0	0	0	0	0.000380907	0	0	0	0	0	0	0	0	0	0	0	0			1	0	20	1.11111	4.71405	424.264		1	0	0.000380907
hsa-miR-489	0	0	0	0	0	0	13	0	0	0	0	0	0	0	0	0	0	0	hsa-miR-489	0	0	0	0	0	0	0.000335104	0	0	0	0	0	0	0	0	0	0	0			1	0	13	0.722222	3.06413	424.264		1	0	0.000335104
hsa-miR-6125	0	0	0	0	0	0	0	0	0	24	0	0	0	0	0	0	0	0	hsa-miR-6125	0	0	0	0	0	0	0	0	0	0.000315045	0	0	0	0	0	0	0	0			1	0	24	1.33333	5.65685	424.264		1	0	0.000315045
hsa-miR-3940-3p	0	0	0	0	0	0	0	0	0	0	0	0	0	0	16	0	0	0	hsa-miR-3940-3p	0	0	0	0	0	0	0	0	0	0	0	0	0	0	0.000208388	0	0	0			1	0	16	0.888889	3.77124	424.264		1	0	0.000208388
hsa-miR-935	0	0	0	0	0	10	0	0	0	0	0	0	0	0	0	0	0	0	hsa-miR-935	0	0	0	0	0	0.000190454	0	0	0	0	0	0	0	0	0	0	0	0			1	0	10	0.555556	2.35702	424.264		1	0	0.000190454
hsa-miR-3944-5p	0	0	0	0	0	0	0	0	0	0	0	11	0	0	0	0	0	0	hsa-miR-3944-5p	0	0	0	0	0	0	0	0	0	0	0	0.000171801	0	0	0	0	0	0			1	0	11	0.611111	2.59272	424.264		1	0	0.000171801
hsa-miR-1244	0	0	0	0	0	0	0	0	0	0	0	0	0	0	0	0	0	15	hsa-miR-1244	0	0	0	0	0	0	0	0	0	0	0	0	0	0	0	0	0	0.000148757			1	0	15	0.833333	3.53553	424.264		1	0	0.000148757
hsa-miR-3181	0	0	0	0	0	0	0	0	0	0	0	0	0	0	0	0	0	14	hsa-miR-3181	0	0	0	0	0	0	0	0	0	0	0	0	0	0	0	0	0	0.00013884			1	0	14	0.777778	3.29983	424.264		1	0	0.00013884
hsa-miR-556-3p	0	0	0	0	0	0	0	0	0	0	0	0	0	0	0	0	0	11	hsa-miR-556-3p	0	0	0	0	0	0	0	0	0	0	0	0	0	0	0	0	0	0.000109088			1	0	11	0.611111	2.59272	424.264		1	0	0.000109088
hsa-miR-320e	30	0	0	0	0	0	0	0	0	0	0	0	0	0	0	0	0	0	hsa-miR-320e	0.0285573	0	0	0	0	0	0	0	0	0	0	0	0	0	0	0	0	0			1	0	30	1.66667	7.07107	424.264		1	0	0.0285573
hsa-miR-1243	0	0	0	0	0	0	0	36	0	0	0	0	0	0	0	0	0	0	hsa-miR-1243	0	0	0	0	0	0	0	0.00850589	0	0	0	0	0	0	0	0	0	0			1	0	36	2	8.48528	424.264		1	0	0.00850589
hsa-miR-499a-5p	0	0	0	0	0	0	0	36	0	0	0	0	0	0	0	0	0	0	hsa-miR-499a-5p	0	0	0	0	0	0	0	0.00850589	0	0	0	0	0	0	0	0	0	0			1	0	36	2	8.48528	424.264		1	0	0.00850589
hsa-miR-708-5p	0	0	30	0	0	0	0	0	0	0	0	0	0	0	0	0	0	0	hsa-miR-708-5p	0	0	0.00777363	0	0	0	0	0	0	0	0	0	0	0	0	0	0	0			1	0	30	1.66667	7.07107	424.264		1	0	0.00777363
hsa-miR-5000-3p	0	0	15	0	0	0	0	0	0	0	0	0	0	0	0	0	0	0	hsa-miR-5000-3p	0	0	0.00388682	0	0	0	0	0	0	0	0	0	0	0	0	0	0	0			1	0	15	0.833333	3.53553	424.264		1	0	0.00388682
hsa-miR-3677-3p	0	0	14	0	0	0	0	0	0	0	0	0	0	0	0	0	0	0	hsa-miR-3677-3p	0	0	0.00362769	0	0	0	0	0	0	0	0	0	0	0	0	0	0	0			1	0	14	0.777778	3.29983	424.264		1	0	0.00362769
hsa-miR-5194	0	0	0	0	0	0	0	13	0	0	0	0	0	0	0	0	0	0	hsa-miR-5194	0	0	0	0	0	0	0	0.00307157	0	0	0	0	0	0	0	0	0	0			1	0	13	0.722222	3.06413	424.264		1	0	0.00307157
hsa-miR-200b-5p	0	0	0	0	0	0	0	0	11	0	0	0	0	0	0	0	0	0	hsa-miR-200b-5p	0	0	0	0	0	0	0	0	0.000437237	0	0	0	0	0	0	0	0	0			1	0	11	0.611111	2.59272	424.264		1	0	0.000437237
hsa-miR-556-5p	0	0	0	0	0	0	0	0	11	0	0	0	0	0	0	0	0	0	hsa-miR-556-5p	0	0	0	0	0	0	0	0	0.000437237	0	0	0	0	0	0	0	0	0			1	0	11	0.611111	2.59272	424.264		1	0	0.000437237
hsa-miR-5680	0	0	0	0	0	0	0	0	0	0	0	0	0	0	25	0	0	0	hsa-miR-5680	0	0	0	0	0	0	0	0	0	0	0	0	0	0	0.000325606	0	0	0			1	0	25	1.38889	5.89256	424.264		1	0	0.000325606
hsa-miR-208a	0	0	0	0	0	16	0	0	0	0	0	0	0	0	0	0	0	0	hsa-miR-208a	0	0	0	0	0	0.000304726	0	0	0	0	0	0	0	0	0	0	0	0			1	0	16	0.888889	3.77124	424.264		1	0	0.000304726
hsa-miR-3065-5p	0	0	0	0	0	13	0	0	0	0	0	0	0	0	0	0	0	0	hsa-miR-3065-5p	0	0	0	0	0	0.00024759	0	0	0	0	0	0	0	0	0	0	0	0			1	0	13	0.722222	3.06413	424.264		1	0	0.00024759
hsa-miR-4646-3p	0	0	0	0	0	13	0	0	0	0	0	0	0	0	0	0	0	0	hsa-miR-4646-3p	0	0	0	0	0	0.00024759	0	0	0	0	0	0	0	0	0	0	0	0			1	0	13	0.722222	3.06413	424.264		1	0	0.00024759
hsa-miR-758-3p	0	0	0	0	0	13	0	0	0	0	0	0	0	0	0	0	0	0	hsa-miR-758-3p	0	0	0	0	0	0.00024759	0	0	0	0	0	0	0	0	0	0	0	0			1	0	13	0.722222	3.06413	424.264		1	0	0.00024759
hsa-miR-3122	0	0	0	0	0	0	0	0	0	0	0	0	0	0	18	0	0	0	hsa-miR-3122	0	0	0	0	0	0	0	0	0	0	0	0	0	0	0.000234437	0	0	0			1	0	18	1	4.24264	424.264		1	0	0.000234437
hsa-miR-1306-3p	0	0	0	0	0	12	0	0	0	0	0	0	0	0	0	0	0	0	hsa-miR-1306-3p	0	0	0	0	0	0.000228544	0	0	0	0	0	0	0	0	0	0	0	0			1	0	12	0.666667	2.82843	424.264		1	0	0.000228544
hsa-miR-379-5p	0	0	0	0	0	0	0	0	0	0	0	10	0	0	0	0	0	0	hsa-miR-379-5p	0	0	0	0	0	0	0	0	0	0	0	0.000156183	0	0	0	0	0	0			1	0	10	0.555556	2.35702	424.264		1	0	0.000156183
hsa-miR-4729	0	0	0	0	0	0	0	0	0	0	0	10	0	0	0	0	0	0	hsa-miR-4729	0	0	0	0	0	0	0	0	0	0	0	0.000156183	0	0	0	0	0	0			1	0	10	0.555556	2.35702	424.264		1	0	0.000156183
hsa-miR-877-3p	0	0	0	0	0	0	0	0	0	0	0	0	0	0	0	0	0	12	hsa-miR-877-3p	0	0	0	0	0	0	0	0	0	0	0	0	0	0	0	0	0	0.000119006			1	0	12	0.666667	2.82843	424.264		1	0	0.000119006
hsa-miR-548p	0	0	0	0	0	0	0	0	0	0	0	0	0	0	0	0	0	10	hsa-miR-548p	0	0	0	0	0	0	0	0	0	0	0	0	0	0	0	0	0	9.91713e-05			1	0	10	0.555556	2.35702	424.264		1	0	9.91713e-05
hsa-miR-30b-3p	0	17	0	0	0	0	0	0	0	0	0	0	0	0	0	0	0	0	hsa-miR-30b-3p	0	0.00099898	0	0	0	0	0	0	0	0	0	0	0	0	0	0	0	0			1	0	17	0.944444	4.00694	424.264		1	0	0.00099898
hsa-miR-1234-3p	0	15	0	0	0	0	0	0	0	0	0	0	0	0	0	0	0	0	hsa-miR-1234-3p	0	0.000881453	0	0	0	0	0	0	0	0	0	0	0	0	0	0	0	0			1	0	15	0.833333	3.53553	424.264		1	0	0.000881453
hsa-miR-3200-5p	0	15	0	0	0	0	0	0	0	0	0	0	0	0	0	0	0	0	hsa-miR-3200-5p	0	0.000881453	0	0	0	0	0	0	0	0	0	0	0	0	0	0	0	0			1	0	15	0.833333	3.53553	424.264		1	0	0.000881453
hsa-miR-3939	0	15	0	0	0	0	0	0	0	0	0	0	0	0	0	0	0	0	hsa-miR-3939	0	0.000881453	0	0	0	0	0	0	0	0	0	0	0	0	0	0	0	0			1	0	15	0.833333	3.53553	424.264		1	0	0.000881453
hsa-miR-3611	0	13	0	0	0	0	0	0	0	0	0	0	0	0	0	0	0	0	hsa-miR-3611	0	0.000763926	0	0	0	0	0	0	0	0	0	0	0	0	0	0	0	0			1	0	13	0.722222	3.06413	424.264		1	0	0.000763926
hsa-miR-539-5p	0	13	0	0	0	0	0	0	0	0	0	0	0	0	0	0	0	0	hsa-miR-539-5p	0	0.000763926	0	0	0	0	0	0	0	0	0	0	0	0	0	0	0	0			1	0	13	0.722222	3.06413	424.264		1	0	0.000763926
hsa-miR-6513-3p	0	0	0	0	0	0	16	0	0	0	0	0	0	0	0	0	0	0	hsa-miR-6513-3p	0	0	0	0	0	0	0.000412436	0	0	0	0	0	0	0	0	0	0	0			1	0	16	0.888889	3.77124	424.264		1	0	0.000412436
hsa-miR-3143	0	0	0	0	0	0	0	0	0	0	0	0	0	0	23	0	0	0	hsa-miR-3143	0	0	0	0	0	0	0	0	0	0	0	0	0	0	0.000299558	0	0	0			1	0	23	1.27778	5.42115	424.264		1	0	0.000299558
hsa-miR-330-5p	0	0	0	0	0	0	0	0	0	0	0	0	0	0	23	0	0	0	hsa-miR-330-5p	0	0	0	0	0	0	0	0	0	0	0	0	0	0	0.000299558	0	0	0			1	0	23	1.27778	5.42115	424.264		1	0	0.000299558
hsa-miR-4512	0	0	0	0	0	11	0	0	0	0	0	0	0	0	0	0	0	0	hsa-miR-4512	0	0	0	0	0	0.000209499	0	0	0	0	0	0	0	0	0	0	0	0			1	0	11	0.611111	2.59272	424.264		1	0	0.000209499
hsa-miR-491-5p	0	0	0	0	0	11	0	0	0	0	0	0	0	0	0	0	0	0	hsa-miR-491-5p	0	0	0	0	0	0.000209499	0	0	0	0	0	0	0	0	0	0	0	0			1	0	11	0.611111	2.59272	424.264		1	0	0.000209499
hsa-miR-1292-5p	0	0	0	0	0	0	10	0	0	0	0	0	0	0	0	0	0	0	hsa-miR-1292-5p	0	0	0	0	0	0	0.000257772	0	0	0	0	0	0	0	0	0	0	0			1	0	10	0.555556	2.35702	424.264		1	0	0.000257772
hsa-miR-92b-5p	0	0	0	0	0	0	10	0	0	0	0	0	0	0	0	0	0	0	hsa-miR-92b-5p	0	0	0	0	0	0	0.000257772	0	0	0	0	0	0	0	0	0	0	0
Total Mapped	70914	1663850	344458	4403146	105287	5226027	3843501	315127	2488830	7598413	2896771	6384151	6145353	714555	7661060	1848064	7148110	10069185
[truncated: 3 more columns]

## Sheet: Publically Available Datasets
Experiment ID	Tissue	Description	Cell0line	Gender	PubMed ID
DRX017402	Breast	Adenocarcinoma	MCF7	Female	25049417
DRX017386	Breast	Adenocarcinoma	MCF7	Female	25049417
DRX017378	Breast	Adenocarcinoma	MCF7	Female	25049417
SRX666578	Blood	Monocyte-derived macrophage			23592263
DRX017354	Breast	Epithelia	MCF7	Female	25049417
DRX017394	Breast	Adenocarcinoma	MCF7	Female	25049417
DRX017232	Breast	Epithelia	MCF7	Female	25049417
DRX017364	Breast	Epithelia	MCF7	Female	25049417
DRX017235	Breast	Epithelia	MCF7	Female	25049417
DRX017243	Breast	Epithelia	MCF7	Female	25049417
DRX017242	Breast	Epithelia	MCF7	Female	25049417
DRX017233	Breast	Epithelia	MCF7	Female	25049417
DRX017353	Breast	Epithelia	MCF7	Female	25049417
DRX017234	Breast	Epithelia	MCF7	Female	25049417
SRX389728	Lung	Epithelia
SRX389727	Lung	Epithelia
DRX017239	Breast	Epithelia	MCF7	Female	25049417
DRX017356	Breast	Epithelia	MCF7	Female	25049417
SRX389602	Lung	Epithelia
DRX017361	Breast	Epithelia	MCF7	Female	25049417
DRX017362	Breast	Epithelia	MCF7	Female	25049417
DRX017360	Breast	Epithelia	MCF7	Female	25049417
DRX017238	Breast	Epithelia	MCF7	Female	25049417
SRX389739	Lung	Epithelia
SRX389528	Lung	Epithelia
DRX017236	Breast	Epithelia	MCF7	Female	25049417
DRX017355	Breast	Epithelia	MCF7	Female	25049417
SRX389732	Lung	Epithelia
DRX017359	Breast	Epithelia	MCF7	Female	25049417
SRX389736	Lung	Epithelia
SRX197303	Liver		MIHA		23376363
DRX017358	Breast	Epithelia	MCF7	Female	25049417
DRX017363	Breast	Epithelia	MCF7	Female	25049417
DRX017237	Breast	Epithelia	MCF7	Female	25049417
DRX017240	Breast	Epithelia	MCF7	Female	25049417
SRX389733	Lung	Epithelia
DRX017241	Breast	Epithelia	MCF7	Female	25049417
DRX017357	Breast	Epithelia	MCF7	Female	25049417
SRX389609	Lung	Epithelia
SRX327157	Bone marrow	Mesenchymal stromal cell line	iMSC#3	Male	24857590
SRX389715	Lung	Epithelia
SRX262203	Placenta			not_documented	23440203
SRX333113	Bone marrow	Mesenchymal stromal cell line	iMSC#3	Male	24857590
DRX017211	Breast	Adenocarcinoma	MCF7	Female	25049417
DRX017209	Breast	Adenocarcinoma	MCF7	Female	25049417
SRX345917	Nasopharynx				24393330
SRX334996	Bone marrow	Neuroblastoma cells	SH-SY5Y		24708865
SRX334997	Bone marrow	Neuroblastoma cells	SH-SY5Y		24708865
DRX017210	Breast	Adenocarcinoma	MCF7	Female	25049417
DRX017208	Breast	Adenocarcinoma	MCF7	Female	25049417
SRX463338	Lung		BEAS-2B	not determined	24633241
SRX334995	Bone marrow	Neuroblastoma cells	SH-SY5Y		24708865
SRX426475	Blood	Peripheral blood mononuclear cell
SRX426123	Blood	Peripheral blood mononuclear cell
DRX017213	Breast	Epithelia	MCF7	Female	25049417
SRX514980	Semen	Healthy			24859988
DRX017212	Breast	Epithelia	MCF7	Female	25049417
SRX426478	Blood	Peripheral blood mononuclear cell
SRX333114	Bone marrow	Mesenchymal stromal cell line	iMSC#4	Male	24857590
SRX426125	Blood	Peripheral blood mononuclear cell
SRX556521	Lung		A549		24464996
SRX345916	Nasopharynx				24393330
SRX334994	Bone marrow	Neuroblastoma cells	SH-SY5Y		24708865
SRX334993	Bone marrow	Neuroblastoma cells	SH-SY5Y		24708865
SRX345908	Nasopharynx				24393330
SRX666570	Cervix	Cervical Epithelial Cell Line	TZM-bl		23592263
SRX666569	Cervix	Cervical Epithelial Cell Line	TZM-bl		23592263
ERX350059	Cervix		HeLa-S3		25605800
SRX334992	Bone marrow	Neuroblastoma cells	SH-SY5Y		24708865
SRX334991	Bone marrow	Neuroblastoma cells	SH-SY5Y		24708865
SRX344776	Lung	EBV+ lymphoblastoid cell line	IBL_LCLd3		24257599
SRX426124	Blood	Peripheral blood mononuclear cell
SRX332339	Bone marrow	Neuroblastoma cells	SH-SY5Y		24708865
SRX666579	Blood	Monocyte-derived macrophage			23592263
SRX556525	Blood	B-cell	LCL		24464996
ERX350060	Cervix		HeLa-S3		25605800
ERX344793	Cervix		HeLa-S3		25605800
SRX262197	Placenta			not_documented	23440203
SRX333115	Bone marrow	Mesenchymal stromal cell line	iMSC#5	Male	24857590
SRX262180	Plasma			Female	23440203
SRX528317	Sperm	Sperm			24835570
DRX011931	Bladder	Epithelia			24520312
SRX666577	Blood	CD4+ T-cells			23592263
SRX271415	Testis			Male	24981367
SRX666576	Blood	CD4+ T-cells			23592263
SRX556519	Blood	T-cell	C8166		24464996
SRX273668	Breast				24116077
SRX666575	Blood	CD4+ T-cells			23592263
ERX350061	Cervix		HeLa-S3		25605800
SRX262174	Plasma			Female	23440203
SRX290576	Pancreas	Islets of Langerhans		Male	23372846
DRX011934	Bladder	Epithelia			24520312
SRX341182	Bone		143B		24183674
SRX360406	Lung	EBV+ lymphoblastoid cell line	Akata_LCLd3		24257599
ERX344796	Cervix		HeLa-S3		25605800
SRX334999	Bone marrow	Neuroblastoma cells	SH-SY5Y		24708865
SRX345906	Nasopharynx				24393330
SRX341093	Bone		143B		24183674
ERX344794	Cervix		HeLa-S3		25605800
SRX345905	Nasopharynx				24393330
SRX262189	Plasma			not_documented	23440203
SRX334998	Bone marrow	Neuroblastoma cells	SH-SY5Y		24708865
SRX197302	Liver		HKCI-8		23376363
SRX197301	Liver		HKCI-4		23376363
SRX262188	Plasma			not_documented	23440203
SRX262196	Placenta			not_documented	23440203
SRX349967	Bone		143B		24183674
ERX344798	Cervix		HeLa-S3		25605800
SRX341184	Bone		143B		24183674
SRX528316	Sperm	Sperm			24835570
SRX375143	Serum				24586438
SRX262202	Placenta			not_documented	23440203
DRX011930	Bladder	Epithelia			24520312
SRX514979	Semen	Cancer			24859988
ERX344797	Cervix		HeLa-S3		25605800
SRX341144	Bone		143B		24183674
SRX290617	Pancreas	Islets of Langerhans		Female	23372846
ERX344795	Cervix		HeLa-S3		25605800
SRX341185	Bone		143B		24183674
SRX262200	Placenta			not_documented	23440203
SRX546019	Blood	Mock treated Human CD4 T-Cells			23386435
SRX271417	Testis			Male	24981367
SRX341926	Bone		143B		24183674
SRX373515	Serum				24586438
DRX017225	Blood	Monoblast	THP1	Male	25049417
DRX017217	Blood	Monoblast	THP1	Male	25049417
SRX546020	Blood	Mock treated Human CD4 T-Cells			23386435
SRX518939	Kidney	No-Dicer	293T		24757167
DRX017231	Blood	Monoblast	THP1	Male	25049417
DRX017223	Blood	Monoblast	THP1	Male	25049417
SRX271416	Testis			Male	24981367
DRX017224	Blood	Monoblast	THP1	Male	25049417
SRX546023	Blood	HIV infected and UV treated Human CD4 T-Cells			23386435
SRX341183	Bone		143B		24183674
DRX017221	Blood	Monoblast	THP1	Male	25049417
DRX017218	Blood	Monoblast	THP1	Male	25049417
DRX017228	Blood	Monoblast	THP1	Male	25049417
DRX017230	Blood	Monoblast	THP1	Male	25049417
SRX546022	Blood	HIV infected and UV treated Human CD4 T-Cells			23386435
SRX273661	Breast				24116077
SRX666574	Blood	CD4+ T-cell Line	C8166		23592263
SRX546013	Blood	HIV infected and UV treated Human CD4 T-Cells			23386435
SRX546026	Blood	HIV infected Human CD4 T-Cells			23386435
SRX546030	Blood	HIV infected and UV treated Human CD4 T-Cells			23386435
SRX546021	Blood	HIV infected and UV treated Human CD4 T-Cells			23386435
SRX546010	Blood	Mock treated Human CD4 T-Cells			23386435
SRX341145	Bone		143B		24183674
SRX546018	Blood	Mock treated Human CD4 T-Cells			23386435
SRX201588	Liver		HepG2/DOX		23359607
SRX546029	Blood	HIV infected and UV treated Human CD4 T-Cells			23386435
SRX546031	Blood	HIV infected and UV treated Human CD4 T-Cells			23386435
DRX017226	Blood	Monoblast	THP1	Male	25049417
SRX546012	Blood	HIV infected and UV treated Human CD4 T-Cells			23386435
SRX546011	Blood	Mock treated Human CD4 T-Cells			23386435
DRX017220	Blood	Monoblast	THP1	Male	25049417
DRX017219	Blood	Monoblast	THP1	Male	25049417
DRX017229	Blood	Monoblast	THP1	Male	25049417
SRX349970	Bone		143B		24183674
SRX513283	Breast	Tumor serum			24904649
SRX349969	Bone		143B		24183674
SRX546025	Blood	HIV infected Human CD4 T-Cells			23386435
DRX017216	Blood	Monoblast	THP1	Male	25049417
SRX546033	Blood	HIV infected Human CD4 T-Cells			23386435
SRX546016	Blood	HIV infected Human CD4 T-Cells			23386435
SRX518938	Kidney	No-Dicer	293T		24757167
SRX546027	Blood	Mock treated Human CD4 T-Cells			23386435
SRX546014	Blood	HIV infected and UV treated Human CD4 T-Cells			23386435
SRX546017	Blood	HIV infected Human CD4 T-Cells			23386435
DRX005948	Saliva	Whole Saliva			23302638
SRX386679	Blood	Peripheral blood mononuclear cells			25074712
SRX546024	Blood	HIV infected Human CD4 T-Cells			23386435
SRX546032	Blood	HIV infected Human CD4 T-Cells			23386435
SRX341106	Bone		143B		24183674
SRX546009	Blood	Mock treated Human CD4 T-Cells			23386435
SRX666573	Blood	CD4+ T-cell Line	C8166		23592263
DRX017222	Blood	Monoblast	THP1	Male	25049417
DRX012361	Blood	B-cell			24670764
DRX011933	Bladder	Epithelia			24520312
DRX017227	Blood	Monoblast	THP1	Male	25049417
SRX353113	Liver				24009312
SRX349968	Bone		143B		24183674
DRX012362	Blood	B-cell			24670764
SRX546028	Blood	Mock treated Human CD4 T-Cells			23386435
SRX546015	Blood	HIV infected Human CD4 T-Cells			23386435
SRX341170	Bone		143B		24183674
SRX273666	Breast				24116077
SRX262208	Serum			Female	23440203
SRX513284	Breast	Tumor tissue			24904649
SRX341166	Bone		143B		24183674
SRX513285	Breast	Normal serum			24904649
SRX518940	Kidney	No-Dicer	293T		24757167
SRX546034	Blood	HIV infected Human CD4 T-Cells			23386435
SRX375448	Brain			Female	24316981
SRX262179	Plasma			Female	23440203
SRX386680	Blood	Peripheral blood mononuclear cells			25074712
SRX513286	Breast	Normal tissue			24904649
SRX350126	Bone		143B		24183674
SRX375141	Serum				24586438
DRX017215	Blood	Monoblast	THP1	Male	25049417
SRX350129	Bone		143B		24183674
DRX012360	Blood	B-cell			24670764
SRX341168	Bone		143B		24183674
SRX386681	Blood	Peripheral blood mononuclear cells			25074712
SRX352359	Plasma			Female	25238588
DRX017214	Blood	Monoblast	THP1	Male	25049417
SRX362358	Plasma			Female	25238588
SRX335000	Bone marrow	Neuroblastoma cells	SH-SY5Y		24708865
SRX262175	Plasma			Female	23440203
SRX556523	Bone marrow		SH-SY5Y		24464996
SRX335001	Bone marrow	Neuroblastoma cells	SH-SY5Y		24708865
SRX362352	Plasma			Female	25238588
SRX262183	Plasma			not_documented	23440203
DRX011932	Bladder	Epithelia			24520312
SRX341167	Bone		143B		24183674
SRX318180	Blood	Peripheral blood mononuclear cells			24084574
SRX375142	Serum				24586438
SRX350128	Bone		143B		24183674
SRX335003	Bone marrow	Neuroblastoma cells	SH-SY5Y		24708865
SRX375455	Brain			Male	24316981
SRX350127	Bone		143B		24183674
SRX556516	Kidney		HEK-293		24464996
DRX003170	Lung	Adenocarcinoma			23593434
SRX518937	Kidney	Wild Type	293T		24757167
DRX005947	Saliva	Exosomes			23302638
SRX341928	Bone		143B		24183674
SRX349101	Plasma			Female	25238588
SRX201519	Liver		HepG2		23359607
SRX518941	Kidney	No-Dicer	293T		24757167
SRX262184	Plasma			not_documented	23440203
SRX290623	Pancreas	Beta-cells		Female	23372846
DRX005946	Saliva	Exosomes			23302638
SRX362357	Plasma			Female	25238588
SRX290601	Pancreas	Islets of Langerhans		Female	23372846
SRX375462	Brain			Female	24316981
SRX290626	Pancreas	Beta-cells		Female	23372846
SRX518942	Kidney	No-Dicer	293T		24757167
SRX262177	Plasma			Female	23440203
SRX345909	Serum				24393330
SRX262195	Plasma			Male	23440203
SRX375450	Brain			Female	24316981
SRX362361	Plasma			Female	25238588
SRX349068	Serum				24349033
SRX318164	Blood	Peripheral blood mononuclear cells			24084574
SRX262182	Plasma			not_documented	23440203
SRX375466	Brain			Male	24316981
SRX335002	Bone marrow	Neuroblastoma cells	SH-SY5Y		24708865
SRX362359	Plasma			Female	25238588
SRX375463	Brain			Female	24316981
SRX262205	Plasma			Female	23440203
DRX011927	Bladder	Epithelia			24520312
DRX011925	Bladder	Epithelia			24520312
DRX003171	Lung	Adenocarcinoma			23593434
SRX262187	Plasma			not_documented	23440203
SRX341931	Bone		143B		24183674
DRX011929	Bladder	Epithelia			24520312
SRX362364	Nasopharynx		NPC CNE-2-Rs		24367666
SRX362355	Plasma			Female	25238588
SRX362356	Plasma			Female	25238588
SRX362353	Plasma			Female	25238588
SRX362354	Plasma			Female	25238588
DRX011926	Bladder	Epithelia			24520312
SRX262192	Plasma			Male	23440203
SRX362363	Nasopharynx		NPC CNE-2		24367666
SRX362362	Plasma			Female	25238588
SRX262193	Plasma			Male	23440203
DRX011928	Bladder	Epithelia			24520312
SRX362360	Plasma			Female	25238588
SRX262204	Plasma			Female	23440203
SRX290620	Pancreas	Beta-cells		Male	23372846
SRX262191	Plasma			Male	23440203
SRX375452	Brain			Female	24316981
SRX335004	Bone marrow	Neuroblastoma cells	SH-SY5Y		24708865
SRX262185	Plasma			not_documented	23440203
SRX375467	Brain			Female	24316981
SRX262176	Plasma			Female	23440203
SRX262186	Plasma			not_documented	23440203
SRX375461	Brain			Male	24316981
SRX262181	Plasma			not_documented	23440203
SRX349069	Serum				24349033
SRX335005	Bone marrow	Neuroblastoma cells	SH-SY5Y		24708865
SRX345913	Serum				24393330
SRX262201	Placenta			not_documented	23440203
SRX345910	Serum				24393330
SRX262178	Plasma			Female	23440203
SRX345915	Serum				24393330
SRX262194	Plasma			Male	23440203
SRX262198	Placenta			not_documented	23440203
SRX262199	Placenta			not_documented	23440203
SRX262207	Serum			Female	23440203
SRX262206	Serum			Female	23440203
SRX262190	Plasma			not_documented	23440203
SRX375464	Brain			Male	24316981
ERX358440	Hair follicle	Dermal papilla			24582062
ERX358441	Hair follicle	Dermal papilla			24582062
ERX358442	Hair follicle	Dermal papilla			24582062
ERX358443	Hair follicle	Dermal papilla			24582062
ERX358444	Hair follicle	Dermal papilla			24582062
ERX358445	Hair follicle	Dermal papilla			24582062
ERX358446	Hair follicle	Dermal papilla			24582062
ERX358447	Hair follicle	Dermal papilla			24582062
ERX358448	Hair follicle	Dermal papilla			24582062
ERX358449	Hair follicle	Dermal papilla			24582062
ERX358450	Hair follicle	Dermal papilla			24582062
SRX341933	Bone		143B		24183674
